# Supplementary material for: (E)-2-Bromo­methyl-3-(o-tol­yl)acrylo­nitrile
Source: Acta Crystallogr Sect E Struct Rep Online. 2013 Aug 3;69(Pt 9):o1367. doi: 10.1107/S1600536813021041 (PMC3884406; doi:10.1107/S1600536813021041)
Supplement: Supplementary file 1 [file e-69-o1367-sup1.cif]

##############################################################################
#                                                                            #
# This CIF contains the data in a paper accepted for publication in          #
# Acta Crystallographica Section E. It conforms to the requirements of       #
# Notes for Authors for Acta Crystallographica Section E, and has been       #
# peer reviewed under the auspices of the IUCr Commission on Journals.       #
#                                                                            #
# Full details of the Crystallographic Information File format               #
# are given in the paper "The Crystallographic Information File (CIF):       #
# a New Standard Archive File for Crystallography" by S. R. Hall, F. H.      #
# Allen and I. D. Brown [Acta Cryst. (1991), A47, 655-685].                  #
#                                                                            #
# The current version of the core CIF dictionary is obtainable from          #
# ftp://ftp.iucr.org/pub/cif_core.dic.                                       #
#                                                                            #
# Software is freely available for graphical display of the structure(s)     #
# in this CIF. For information consult the CIF software page                 #
# http://www.iucr.org/resources/cif/software.                                #
#                                                                            #
# This file may be used for bona fide research purposes within the           #
# scientific community so long as proper attribution is given to the journal # 
# article from which it was obtained.                                        #
#                                                                            #
##############################################################################
data_I
_audit_creation_method     SHELXL97
_journal_date_recd_electronic     2013-07-03
_journal_date_accepted     2013-07-28
_journal_name_full     'Acta Crystallographica, Section E'
_journal_year     2013
_journal_volume     69
_journal_issue      9
_journal_page_first     o1367
_journal_page_last     o1367
_journal_paper_category     QO
_journal_paper_doi     10.1107/S1600536813021041
_journal_coeditor_code     GK2587
_publ_contact_author_name     'V.Manivannan'
_publ_contact_author_address
;
Department of Research and Development,
PRIST University,
Vallam,
Thanjavur 613 403,
Tamil Nadu,
India
;
_publ_contact_author_email
                              'phdguna@gmail.com, crystallography2010@gmail.com'
_publ_contact_author_fax     ?
_publ_contact_author_phone     '04362241324'
_publ_section_title
;
(<i>E</i>)-2-Bromomethyl-3-(<i>o</i>-tolyl)acrylonitrile
;
loop_
    _publ_author_name
    _publ_author_address
    'J. Kanchanadevi'
;
Department of Physics,
Velammal Institute of Technology,
Panchetty,
Chennai 601 204,
India
;
    'G. Anbalagan'
;
Department of Physics,
Presidency College (Autonomous),
Chennai 600 005,
India
;
    'R. Selvakumar'
;
Department of Organic Chemistry,
University of Madras,
Guindy campus,
Chennai 600 025,
India
;
    'M. Bakthadoss'
;
Department of Organic Chemistry,
University of Madras,
Guindy campus,
Chennai 600 025,
India
;
    'B. Gunasekaran'
;
Department of Physics & Nano Technology,
SRM University, SRM Nagar,
Kattankulathur, Kancheepuram Dist,
Chennai 603 203 Tamil Nadu,
India
;
    'V. Manivannan'
;
Department of Research and Development,
PRIST University,
Vallam,
Thanjavur 613 403,
Tamil Nadu,
India
;
_publ_section_synopsis     .
_chemical_name_systematic
;
(<i>E</i>)-2-Bromomethyl-3-(<i>o</i>-tolyl)acrylonitrile
;
_chemical_name_common     ?
_chemical_formula_moiety     'C11 H10 Br N'
_chemical_formula_sum     'C11 H10 Br N'
_chemical_formula_iupac     'C11 H10 Br N'
_chemical_formula_weight     236.11
_chemical_melting_point     ?
_symmetry_cell_setting     monoclinic
_symmetry_space_group_name_H-M     'P 21/n'
_symmetry_space_group_name_Hall     '-P 2yn'
loop_
    _symmetry_equiv_pos_as_xyz
    'x, y, z'
    '-x+1/2, y+1/2, -z+1/2'
    '-x, -y, -z'
    'x-1/2, -y-1/2, z-1/2'
_cell_length_a     7.5473(8)
_cell_length_b     11.7362(10)
_cell_length_c     11.5228(11)
_cell_angle_alpha     90.00
_cell_angle_beta     96.436(3)
_cell_angle_gamma     90.00
_cell_volume     1014.22(17)
_cell_formula_units_Z     4
_cell_measurement_reflns_used     1980
_cell_measurement_theta_min     2.49
_cell_measurement_theta_max     25.8
_cell_measurement_temperature     295(2)
_exptl_crystal_description     'block'
_exptl_crystal_colour     'colourless'
_exptl_crystal_size_max     0.20
_exptl_crystal_size_mid     0.20
_exptl_crystal_size_min     0.15
_exptl_crystal_density_diffrn     1.546
_exptl_crystal_density_meas     ?
_exptl_crystal_density_method     'not measured'
_exptl_crystal_F_000     472
_exptl_absorpt_coefficient_mu     4.004
_exptl_absorpt_correction_type     multi-scan
_exptl_absorpt_process_details     '(SADABS; Sheldrick, 1996)'
_exptl_absorpt_correction_T_min     0.435
_exptl_absorpt_correction_T_max     0.535
_exptl_special_details     ?
_diffrn_ambient_temperature     295(2)
_diffrn_radiation_type     MoK\a
_diffrn_radiation_wavelength     0.71073
_diffrn_radiation_source     'fine-focus sealed tube'
_diffrn_radiation_monochromator     graphite
_diffrn_measurement_device_type     'Bruker APEXII CCD'
_diffrn_measurement_method     '\w and \f'
_diffrn_detector_area_resol_mean     0
_diffrn_reflns_number     8718
_diffrn_reflns_av_R_equivalents     0.0341
_diffrn_reflns_av_sigmaI/netI     0.0381
_diffrn_reflns_theta_min     2.49
_diffrn_reflns_theta_max     25.88
_diffrn_reflns_theta_full     25.88
_diffrn_measured_fraction_theta_max     0.995
_diffrn_measured_fraction_theta_full     0.995
_diffrn_reflns_limit_h_min     -9
_diffrn_reflns_limit_h_max     9
_diffrn_reflns_limit_k_min     -14
_diffrn_reflns_limit_k_max     13
_diffrn_reflns_limit_l_min     -14
_diffrn_reflns_limit_l_max     14
_diffrn_standards_number     0
_diffrn_standards_interval_count     0
_diffrn_standards_interval_time     0
_diffrn_standards_decay_%     .
_refine_special_details     ?
_reflns_number_total     1960
_reflns_number_gt     1261
_reflns_threshold_expression     I>2sigma(I)
_refine_ls_structure_factor_coef     Fsqd
_refine_ls_matrix_type     full
_refine_ls_R_factor_all     0.0750
_refine_ls_R_factor_gt     0.0347
_refine_ls_wR_factor_gt     0.0707
_refine_ls_wR_factor_ref     0.0845
_refine_ls_goodness_of_fit_ref     1.003
_refine_ls_restrained_S_all     1.003
_refine_ls_number_reflns     1960
_refine_ls_number_parameters     119
_refine_ls_number_restraints     0
_refine_ls_hydrogen_treatment     constr
_refine_ls_weighting_scheme     calc
_refine_ls_weighting_details
         'calc w=1/[\s^2^(Fo^2^)+(0.0360P)^2^+0.5483P] where P=(Fo^2^+2Fc^2^)/3'
_atom_sites_solution_hydrogens     geom
_atom_sites_solution_primary     direct
_atom_sites_solution_secondary     difmap
_refine_ls_shift/su_max     0.000
_refine_ls_shift/su_mean     0.000
_refine_diff_density_max     0.464
_refine_diff_density_min     -0.263
_refine_ls_extinction_method     none
_refine_ls_extinction_coef     ?
loop_
    _atom_type_symbol
    _atom_type_description
    _atom_type_scat_dispersion_real
    _atom_type_scat_dispersion_imag
    _atom_type_scat_source
    'C' 'C' 0.0033 0.0016
                         'International Tables Vol C Tables 4.2.6.8 and 6.1.1.4'
    'H' 'H' 0.0000 0.0000
                         'International Tables Vol C Tables 4.2.6.8 and 6.1.1.4'
    'N' 'N' 0.0061 0.0033
                         'International Tables Vol C Tables 4.2.6.8 and 6.1.1.4'
    'Br' 'Br' -0.2901 2.4595
                         'International Tables Vol C Tables 4.2.6.8 and 6.1.1.4'
_computing_data_collection     'APEX2 (Bruker, 2008)'
_computing_cell_refinement     'SAINT (Bruker, 2008)'
_computing_data_reduction     'SAINT (Bruker, 2008)'
_computing_structure_solution     'SHELXS97 (Sheldrick, 2008)'
_computing_structure_refinement     'SHELXL97 (Sheldrick, 2008)'
_computing_molecular_graphics     'PLATON (Spek, 2009)'
_computing_publication_material     'SHELXL97 (Sheldrick, 2008)'
loop_
    _atom_site_type_symbol
    _atom_site_label
    _atom_site_fract_x
    _atom_site_fract_y
    _atom_site_fract_z
    _atom_site_U_iso_or_equiv
    _atom_site_adp_type
    _atom_site_calc_flag
    _atom_site_refinement_flags
    _atom_site_occupancy
    _atom_site_symmetry_multiplicity
    _atom_site_disorder_assembly
    _atom_site_disorder_group
    C C1 0.7824(4) -0.0112(3) 0.5604(3) 0.0451(8) Uani d . 1 1 . .
    C C2 0.8374(5) 0.0182(4) 0.6742(3) 0.0587(10) Uani d . 1 1 . .
    H H2 0.8886 -0.0372 0.7252 0.070 Uiso calc R 1 1 . .
    C C3 0.8186(5) 0.1269(4) 0.7146(3) 0.0702(12) Uani d . 1 1 . .
    H H3 0.8563 0.1443 0.7922 0.084 Uiso calc R 1 1 . .
    C C4 0.7448(5) 0.2096(4) 0.6414(3) 0.0634(11) Uani d . 1 1 . .
    H H4 0.7307 0.2831 0.6691 0.076 Uiso calc R 1 1 . .
    C C5 0.6911(5) 0.1840(3) 0.5260(3) 0.0508(9) Uani d . 1 1 . .
    H H5 0.6417 0.2406 0.4759 0.061 Uiso calc R 1 1 . .
    C C6 0.7101(4) 0.0752(3) 0.4843(3) 0.0398(8) Uani d . 1 1 . .
    C C7 0.6525(4) 0.0464(3) 0.3617(3) 0.0411(7) Uani d . 1 1 . .
    H H7 0.5936 -0.0227 0.3480 0.049 Uiso calc R 1 1 . .
    C C8 0.6760(4) 0.1091(3) 0.2682(2) 0.0410(8) Uani d . 1 1 . .
    C C9 0.7740(5) 0.2128(3) 0.2782(3) 0.0496(9) Uani d . 1 1 . .
    C C10 0.6063(5) 0.0732(3) 0.1480(3) 0.0530(9) Uani d . 1 1 . .
    H H10A 0.5312 0.1331 0.1112 0.064 Uiso calc R 1 1 . .
    H H10B 0.5336 0.0055 0.1521 0.064 Uiso calc R 1 1 . .
    C C11 0.8037(5) -0.1309(3) 0.5196(3) 0.0582(9) Uani d . 1 1 . .
    H H11A 0.8550 -0.1767 0.5838 0.087 Uiso calc R 1 1 . .
    H H11B 0.8807 -0.1316 0.4587 0.087 Uiso calc R 1 1 . .
    H H11C 0.6892 -0.1611 0.4903 0.087 Uiso calc R 1 1 . .
    N N1 0.8572(5) 0.2944(3) 0.2831(3) 0.0750(10) Uani d . 1 1 . .
    Br Br1 0.79897(5) 0.04122(4) 0.05323(3) 0.07015(19) Uani d . 1 1 . .
loop_
    _atom_site_aniso_label
    _atom_site_aniso_U_11
    _atom_site_aniso_U_22
    _atom_site_aniso_U_33
    _atom_site_aniso_U_12
    _atom_site_aniso_U_13
    _atom_site_aniso_U_23
    C1 0.0373(19) 0.053(2) 0.0457(18) -0.0111(16) 0.0080(14) 0.0050(16)
    C2 0.057(2) 0.076(3) 0.0429(19) -0.011(2) 0.0049(17) 0.0097(18)
    C3 0.071(3) 0.101(4) 0.039(2) -0.023(3) 0.0111(19) -0.011(2)
    C4 0.069(3) 0.069(3) 0.057(2) -0.013(2) 0.026(2) -0.022(2)
    C5 0.053(2) 0.050(2) 0.052(2) -0.0022(17) 0.0165(16) -0.0044(16)
    C6 0.0321(17) 0.049(2) 0.0398(16) -0.0060(14) 0.0106(14) -0.0021(14)
    C7 0.0353(17) 0.043(2) 0.0452(17) 0.0012(15) 0.0058(14) -0.0036(15)
    C8 0.0381(18) 0.043(2) 0.0412(17) 0.0057(16) 0.0041(14) 0.0000(15)
    C9 0.062(2) 0.048(2) 0.0392(18) 0.005(2) 0.0082(16) 0.0103(16)
    C10 0.051(2) 0.062(2) 0.0444(18) 0.0072(17) -0.0035(15) -0.0007(15)
    C11 0.055(2) 0.053(2) 0.065(2) -0.0032(18) 0.0013(18) 0.0105(18)
    N1 0.099(3) 0.059(2) 0.068(2) -0.011(2) 0.0173(18) 0.0085(17)
    Br1 0.0798(3) 0.0886(4) 0.0435(2) 0.0105(2) 0.01345(18) -0.00341(19)
_geom_special_details     ?
loop_
    _geom_bond_atom_site_label_1
    _geom_bond_atom_site_label_2
    _geom_bond_site_symmetry_2
    _geom_bond_distance
    _geom_bond_publ_flag
    C1 C2 . 1.374(4) ?
    C1 C6 . 1.409(4) ?
    C1 C11 . 1.495(5) ?
    C2 C3 . 1.371(6) ?
    C2 H2 . 0.9300 ?
    C3 C4 . 1.364(6) ?
    C3 H3 . 0.9300 ?
    C4 C5 . 1.379(5) ?
    C4 H4 . 0.9300 ?
    C5 C6 . 1.378(4) ?
    C5 H5 . 0.9300 ?
    C6 C7 . 1.470(4) ?
    C7 C8 . 1.334(4) ?
    C7 H7 . 0.9300 ?
    C8 C9 . 1.422(5) ?
    C8 C10 . 1.486(4) ?
    C9 N1 . 1.143(4) ?
    C10 Br1 . 1.950(3) ?
    C10 H10A . 0.9700 ?
    C10 H10B . 0.9700 ?
    C11 H11A . 0.9600 ?
    C11 H11B . 0.9600 ?
    C11 H11C . 0.9600 ?
loop_
    _geom_angle_atom_site_label_1
    _geom_angle_atom_site_label_2
    _geom_angle_atom_site_label_3
    _geom_angle_site_symmetry_1
    _geom_angle_site_symmetry_3
    _geom_angle
    _geom_angle_publ_flag
    C2 C1 C6 . . 117.9(3) ?
    C2 C1 C11 . . 120.2(3) ?
    C6 C1 C11 . . 121.8(3) ?
    C3 C2 C1 . . 121.7(4) ?
    C3 C2 H2 . . 119.2 ?
    C1 C2 H2 . . 119.2 ?
    C4 C3 C2 . . 120.2(3) ?
    C4 C3 H3 . . 119.9 ?
    C2 C3 H3 . . 119.9 ?
    C3 C4 C5 . . 119.8(4) ?
    C3 C4 H4 . . 120.1 ?
    C5 C4 H4 . . 120.1 ?
    C6 C5 C4 . . 120.5(3) ?
    C6 C5 H5 . . 119.8 ?
    C4 C5 H5 . . 119.8 ?
    C5 C6 C1 . . 119.9(3) ?
    C5 C6 C7 . . 121.1(3) ?
    C1 C6 C7 . . 119.0(3) ?
    C8 C7 C6 . . 126.7(3) ?
    C8 C7 H7 . . 116.6 ?
    C6 C7 H7 . . 116.6 ?
    C7 C8 C9 . . 121.4(3) ?
    C7 C8 C10 . . 122.1(3) ?
    C9 C8 C10 . . 116.4(3) ?
    N1 C9 C8 . . 177.2(4) ?
    C8 C10 Br1 . . 111.6(2) ?
    C8 C10 H10A . . 109.3 ?
    Br1 C10 H10A . . 109.3 ?
    C8 C10 H10B . . 109.3 ?
    Br1 C10 H10B . . 109.3 ?
    H10A C10 H10B . . 108.0 ?
    C1 C11 H11A . . 109.5 ?
    C1 C11 H11B . . 109.5 ?
    H11A C11 H11B . . 109.5 ?
    C1 C11 H11C . . 109.5 ?
    H11A C11 H11C . . 109.5 ?
    H11B C11 H11C . . 109.5 ?
loop_
    _geom_torsion_atom_site_label_1
    _geom_torsion_atom_site_label_2
    _geom_torsion_atom_site_label_3
    _geom_torsion_atom_site_label_4
    _geom_torsion_site_symmetry_1
    _geom_torsion_site_symmetry_2
    _geom_torsion_site_symmetry_3
    _geom_torsion_site_symmetry_4
    _geom_torsion
    _geom_torsion_publ_flag
    C6 C1 C2 C3 . . . . 1.8(5) ?
    C11 C1 C2 C3 . . . . -179.6(3) ?
    C1 C2 C3 C4 . . . . -0.4(5) ?
    C2 C3 C4 C5 . . . . -0.9(5) ?
    C3 C4 C5 C6 . . . . 0.5(5) ?
    C4 C5 C6 C1 . . . . 1.0(5) ?
    C4 C5 C6 C7 . . . . 179.6(3) ?
    C2 C1 C6 C5 . . . . -2.1(4) ?
    C11 C1 C6 C5 . . . . 179.3(3) ?
    C2 C1 C6 C7 . . . . 179.2(3) ?
    C11 C1 C6 C7 . . . . 0.6(4) ?
    C5 C6 C7 C8 . . . . 41.9(5) ?
    C1 C6 C7 C8 . . . . -139.4(3) ?
    C6 C7 C8 C9 . . . . 3.9(5) ?
    C6 C7 C8 C10 . . . . -177.8(3) ?
    C7 C8 C10 Br1 . . . . -114.5(3) ?
    C9 C8 C10 Br1 . . . . 63.9(3) ?
loop_
    _geom_hbond_atom_site_label_D
    _geom_hbond_atom_site_label_H
    _geom_hbond_atom_site_label_A
    _geom_hbond_site_symmetry_A
    _geom_hbond_distance_DH
    _geom_hbond_distance_HA
    _geom_hbond_distance_DA
    _geom_hbond_angle_DHA
    C7 H7 Cg1 3_656 0.93 2.97 3.654(7) 131
    C11 H11B Cg1 3_756 0.96 2.86 3.6990(10)
                                          146
_iucr_refine_instructions_details
;
TITL PJ24 in P2(1)/n
CELL  0.71073   7.5473  11.7362  11.5228   90.000   96.436   90.000
ZERR     4.00   0.0008   0.0010   0.0011    0.000    0.003    0.000
LATT   1
SYMM  1/2 - X, 1/2 + Y, 1/2 - Z
SFAC  C    H    N    BR
UNIT  44   40   4    4
MERG   2
FMAP   2
PLAN   25
ACTA
BOND $H
CONF
HTAB
L.S.   4
WGHT    0.036000    0.548300
FVAR       0.46597
C1    1    0.782388   -0.011180    0.560416    11.00000    0.03725    0.05298 =
         0.04573    0.00499    0.00797   -0.01107
C2    1    0.837354    0.018154    0.674245    11.00000    0.05695    0.07617 =
         0.04289    0.00972    0.00488   -0.01108
AFIX  43
H2    2    0.888578   -0.037171    0.725199    11.00000   -1.20000
AFIX   0
C3    1    0.818590    0.126920    0.714601    11.00000    0.07141    0.10096 =
         0.03944   -0.01061    0.01114   -0.02318
AFIX  43
H3    2    0.856327    0.144327    0.792181    11.00000   -1.20000
AFIX   0
C4    1    0.744788    0.209637    0.641368    11.00000    0.06861    0.06898 =
         0.05697   -0.02208    0.02623   -0.01311
AFIX  43
H4    2    0.730703    0.283108    0.669150    11.00000   -1.20000
AFIX   0
C5    1    0.691097    0.183999    0.525969    11.00000    0.05309    0.04987 =
         0.05187   -0.00440    0.01651   -0.00217
AFIX  43
H5    2    0.641689    0.240600    0.475903    11.00000   -1.20000
AFIX   0
C6    1    0.710114    0.075157    0.484308    11.00000    0.03209    0.04895 =
         0.03976   -0.00212    0.01056   -0.00599
C7    1    0.652528    0.046379    0.361732    11.00000    0.03530    0.04303 =
         0.04519   -0.00356    0.00575    0.00119
AFIX  43
H7    2    0.593581   -0.022724    0.348002    11.00000   -1.20000
AFIX   0
C8    1    0.676041    0.109080    0.268166    11.00000    0.03813    0.04350 =
         0.04122    0.00003    0.00409    0.00566
C9    1    0.774001    0.212813    0.278234    11.00000    0.06175    0.04836 =
         0.03918    0.01032    0.00815    0.00472
C10   1    0.606319    0.073199    0.148010    11.00000    0.05062    0.06194 =
         0.04443   -0.00074   -0.00346    0.00723
AFIX  23
H10A  2    0.531191    0.133060    0.111218    11.00000   -1.20000
H10B  2    0.533601    0.005473    0.152059    11.00000   -1.20000
AFIX   0
C11   1    0.803720   -0.130856    0.519631    11.00000    0.05540    0.05324 =
         0.06459    0.01052    0.00130   -0.00319
AFIX 137
H11A  2    0.854991   -0.176745    0.583752    11.00000   -1.50000
H11B  2    0.880651   -0.131574    0.458695    11.00000   -1.50000
H11C  2    0.689211   -0.161072    0.490264    11.00000   -1.50000
AFIX   0
N1    3    0.857176    0.294410    0.283114    11.00000    0.09942    0.05934 =
         0.06796    0.00850    0.01733   -0.01055
BR1   4    0.798974    0.041218    0.053227    11.00000    0.07979    0.08863 =
         0.04351   -0.00341    0.01345    0.01045
HKLF 4
REM  PJ24 in P2(1)/n
REM R1 =  0.0347 for   1261 Fo > 4sig(Fo)  and  0.0750 for all   1960 data
REM    119 parameters refined using      0 restraints
END
WGHT      0.0358      0.5547
REM Highest difference peak  0.464,  deepest hole -0.263,  1-sigma level  0.060
Q1    1   0.8724  0.0431  0.1342  11.00000  0.05    0.46
Q2    1   0.7230  0.0600 -0.0184  11.00000  0.05    0.39
;
