# Supplementary material for: (E)-2-Bromo­methyl-3-(o-tol­yl)acrylo­nitrile
Source: Acta Crystallogr Sect E Struct Rep Online. 2013 Aug 3;69(Pt 9):o1367. doi: 10.1107/S1600536813021041 (PMC3884406; doi:10.1107/S1600536813021041)
Supplement: Supplementary file 2 [file e-69-o1367-Isup2.hkl]

#
# h,k,l, Fc-squared, Fo-squared, sigma(Fo-squared) and status flag
#
data_I
_shelx_title ' PJ24 in P2(1)/n'
_shelx_refln_list_code          4
_shelx_F_calc_maximum      214.15
_exptl_crystal_F_000       472.00
_reflns_d_resolution_high  0.8141
 
loop_
 _symmetry_equiv_pos_as_xyz
 'x, y, z'
 '-x+1/2, y+1/2, -z+1/2'
 '-x, -y, -z'
 'x-1/2, -y-1/2, z-1/2'
 
_cell_length_a     7.5473
_cell_length_b    11.7362
_cell_length_c    11.5228
_cell_angle_alpha  90.000
_cell_angle_beta   96.436
_cell_angle_gamma  90.000
 
_shelx_F_squared_multiplier     1.000
 
loop_
 _refln_index_h
 _refln_index_k
 _refln_index_l
 _refln_F_squared_calc
 _refln_F_squared_meas
 _refln_F_squared_sigma
 _refln_observed_status
   2   0   0    45859.23    44645.38    704.61 o
   4   0   0      239.07      219.87      8.09 o
   6   0   0      373.34      388.59     20.12 o
   8   0   0      192.40      193.04     23.70 o
   1   1   0      235.80      231.56      4.06 o
   2   1   0        2.88        3.48      1.90 o
   3   1   0     3887.14     3585.20     31.82 o
   4   1   0       35.60       25.79      4.38 o
   5   1   0     2470.58     2429.33     29.17 o
   6   1   0        3.29       -3.22      8.49 o
   7   1   0      349.56      356.65     16.81 o
   8   1   0        0.21        0.68     15.38 o
   9   1   0       10.31      -22.28     22.28 o
   0   2   0    14389.49    16040.10    350.64 o
   1   2   0    14470.19    15239.98    129.85 o
   2   2   0     3541.96     3565.62     35.34 o
   3   2   0     1083.99      985.37     10.46 o
   4   2   0       35.32       -3.08      4.53 o
   5   2   0       26.52       24.30      6.39 o
   6   2   0      124.89      122.41      9.63 o
   7   2   0       86.62       85.08     13.15 o
   8   2   0       68.32       58.99     19.16 o
   9   2   0       19.32      -29.52     29.52 o
   1   3   0      732.98      780.73      8.37 o
   2   3   0       34.42       39.82      2.73 o
   3   3   0     2564.52     2538.59     28.40 o
   4   3   0      526.03      440.32      9.76 o
   5   3   0     1063.73     1066.29     16.44 o
   6   3   0      210.85      224.25      9.38 o
   7   3   0      126.87      131.11     13.59 o
   8   3   0        0.99      -18.63     18.63 o
   0   4   0     2983.63     3101.53     75.76 o
   1   4   0     8172.38     9078.33    147.64 o
   2   4   0     1389.62     1451.30     12.83 o
   3   4   0       92.01       95.58      4.35 o
   4   4   0      231.67      215.36      6.84 o
   5   4   0      282.87      248.00     12.16 o
   6   4   0       30.68       12.70     10.31 o
   7   4   0      103.54       84.60     16.17 o
   8   4   0        7.86       -9.63     18.81 o
   1   5   0       31.22       37.52      3.39 o
   2   5   0      795.06      797.08     11.67 o
   3   5   0      204.02      206.53      5.55 o
   4   5   0     1451.33     1354.73     17.74 o
   5   5   0      164.51      189.20      7.84 o
   6   5   0      457.96      446.66     24.93 o
   7   5   0       71.64       87.93     16.22 o
   8   5   0       12.34      -22.47     22.47 o
   0   6   0       23.55       14.42      9.53 o
   1   6   0     5879.14     6170.29    155.96 o
   2   6   0       57.41       82.03      4.44 o
   3   6   0     1575.32     1642.30     19.62 o
   4   6   0       70.78       69.86      5.43 o
   5   6   0       31.37       37.55      6.60 o
   6   6   0        1.53        2.15     12.82 o
   7   6   0       15.82       18.27     18.46 o
   8   6   0        0.07      -21.91     21.91 o
   1   7   0      174.60      195.49      8.35 o
   2   7   0      644.37      651.83     13.99 o
   3   7   0      217.30      220.06      7.09 o
   4   7   0      712.73      736.42     11.59 o
   5   7   0        0.70        7.22      7.83 o
   6   7   0      202.84      206.83     20.02 o
   7   7   0        1.89       -2.41     14.54 o
   8   7   0       13.50      -16.97     16.97 o
   0   8   0      544.72      588.49     25.70 o
   1   8   0      452.83      445.67     16.79 o
   2   8   0      152.30      193.15     24.18 o
   3   8   0       45.32       45.28      5.92 o
   4   8   0        2.83        0.75     14.13 o
   5   8   0       20.94       13.11      8.30 o
   6   8   0        1.27       -1.65     12.26 o
   7   8   0       16.91       26.34     14.86 o
   1   9   0        9.99       -1.87     13.63 o
   2   9   0      126.45      106.94     13.89 o
   3   9   0       39.26       24.32     19.67 o
   4   9   0      138.25      156.60     11.50 o
   5   9   0       26.65       30.16     15.96 o
   6   9   0       51.55       63.72     12.21 o
   7   9   0        0.29        5.90     14.46 o
   0  10   0       64.51       70.97     18.79 o
   1  10   0       50.36       39.21     13.40 o
   2  10   0       25.22       17.04     19.67 o
   3  10   0       52.22       34.96     22.34 o
   4  10   0        0.82        1.93     12.71 o
   5  10   0        0.79       -9.84     16.30 o
   6  10   0       10.01        7.80     19.59 o
   1  11   0       35.61       32.47     14.93 o
   2  11   0       30.99       42.14     23.03 o
   3  11   0      167.00      168.05     27.17 o
   4  11   0        1.97       12.67     28.14 o
   5  11   0      119.23      133.31     17.83 o
   0  12   0      334.52      343.76     29.29 o
   1  12   0        0.57      -10.43     16.56 o
   2  12   0      148.97      183.58     27.91 o
   3  12   0        1.17       -4.56     27.31 o
   4  12   0        2.54      -24.82     30.72 o
   5  12   0        2.19       -5.53     34.91 o
   1  13   0        1.22        8.60     19.10 o
   2  13   0        5.75       29.75     28.32 o
   3  13   0        2.81      -30.30     30.30 o
   0  14   0        2.70      -29.75     29.75 o
   1  14   0       10.69       15.11     29.80 o
   2  14   0        2.19       18.79     32.28 o
  -9   0   1        4.87      -25.73     25.73 o
  -7   0   1      311.15      284.18     43.45 o
  -5   0   1     3010.96     3075.71     50.61 o
  -3   0   1     5358.14     5368.21     63.06 o
  -1   0   1      943.18      972.69     12.42 o
   1   0   1     6027.50     6245.96     80.48 o
   3   0   1     3466.71     3282.85     43.90 o
   5   0   1     1414.86     1394.40     27.17 o
   7   0   1      117.96      118.66     31.29 o
   9   0   1        1.00      -26.02     26.02 o
  -9   1   1        1.53      -37.95     37.95 o
  -8   1   1        2.20      -15.48     15.48 o
  -7   1   1        2.92      -12.31     12.31 o
  -6   1   1       82.74       70.43      9.06 o
  -5   1   1        4.30        0.38      6.28 o
  -4   1   1      110.79       84.97      5.03 o
  -3   1   1        2.53        0.15      6.33 o
  -2   1   1      804.55      865.39      9.42 o
  -1   1   1       20.39       46.63      3.62 o
   0   1   1     1159.17     1170.81     31.13 o
   1   1   1       12.62       24.81      2.03 o
   2   1   1     4838.07     4849.81     44.51 o
   3   1   1       69.08       66.02      3.35 o
   4   1   1      147.36      134.00      4.84 o
   5   1   1       23.22        5.48      6.64 o
   6   1   1      125.75      139.01      9.62 o
   7   1   1       25.07       18.28     12.70 o
   8   1   1       79.77       75.01     15.93 o
   9   1   1       14.95      -28.16     28.16 o
  -9   2   1        5.01      -22.53     22.53 o
  -8   2   1       45.20       20.08     15.81 o
  -7   2   1      139.80      181.69     14.07 o
  -6   2   1      603.49      574.16     18.69 o
  -5   2   1      818.28      826.79     14.54 o
  -4   2   1     2467.48     2383.27     25.90 o
  -3   2   1     1277.02     1170.40     12.16 o
  -2   2   1     1715.77     1700.64     16.66 o
  -1   2   1        3.61       10.33      1.92 o
   0   2   1      923.84      938.86      6.92 o
   1   2   1     1516.80     1555.91     15.65 o
   2   2   1     3608.49     3587.12     41.36 o
   3   2   1     2738.96     2634.80     23.90 o
   4   2   1     2215.04     2089.19     22.87 o
   5   2   1     1036.43     1031.12     16.08 o
   6   2   1      360.16      335.83     11.22 o
   7   2   1       58.31       56.77     13.04 o
   8   2   1        5.68       -1.36     18.89 o
  -9   3   1        6.77      -30.92     30.92 o
  -8   3   1       45.36       31.17     19.54 o
  -7   3   1        0.65      -12.53     12.53 o
  -6   3   1        2.11       15.48      8.39 o
  -5   3   1       27.95       23.18      6.64 o
  -4   3   1      909.40      898.31     13.79 o
  -3   3   1       18.09       13.60      6.24 o
  -2   3   1     4872.68     4996.07     42.85 o
  -1   3   1     2131.46     2212.16     19.83 o
   0   3   1     7198.18     7817.17     80.39 o
   1   3   1    11223.13    12134.56    103.06 o
   2   3   1     2198.82     2152.73     21.85 o
   3   3   1     2066.87     2096.16     22.13 o
   4   3   1       18.86       22.96      5.03 o
   5   3   1        2.42       -6.25      6.25 o
   6   3   1       89.42       88.19      9.51 o
   7   3   1       68.35       67.59     13.06 o
   8   3   1       62.46       60.34     19.49 o
  -8   4   1       44.75       -8.44     27.00 o
  -7   4   1       20.69       16.08     15.97 o
  -6   4   1      733.91      729.49     19.27 o
  -5   4   1      154.40      171.29      8.74 o
  -4   4   1     2547.82     2449.32     46.58 o
  -3   4   1      351.86      308.15      7.14 o
  -2   4   1       75.22       68.41      2.61 o
  -1   4   1       14.08       19.26      2.81 o
   0   4   1     4112.95     4464.56     76.01 o
   1   4   1      751.38      757.15      8.37 o
   2   4   1     2839.82     2987.94     26.18 o
   3   4   1      730.33      709.61     10.39 o
   4   4   1     1037.45     1018.50     15.97 o
   5   4   1      219.08      247.20      9.07 o
   6   4   1      259.90      273.16     16.21 o
   7   4   1       20.33       31.79     15.87 o
   8   4   1       11.19      -14.05     19.07 o
  -8   5   1        0.10      -22.20     22.20 o
  -7   5   1        3.67      -15.60     15.60 o
  -6   5   1       27.80       29.84     10.66 o
  -5   5   1      276.63      254.97      8.57 o
  -4   5   1      186.26      195.50      6.76 o
  -3   5   1     1272.75     1257.44     13.90 o
  -2   5   1       92.63      108.39      6.02 o
  -1   5   1     2644.34     2604.67     30.13 o
   0   5   1        6.64        0.62      5.21 o
   1   5   1     1769.31     1705.02     22.70 o
   2   5   1        9.97       13.14      3.59 o
   3   5   1      109.13      102.76      4.26 o
   4   5   1        9.54        2.58      5.30 o
   5   5   1      134.77      126.38      7.40 o
   6   5   1       49.80       73.86     13.14 o
   7   5   1      134.16      160.02     16.79 o
   8   5   1       19.07       18.94     22.30 o
  -8   6   1       21.14       21.88     22.57 o
  -7   6   1       14.09        2.80     18.33 o
  -6   6   1      277.04      288.22     15.38 o
  -5   6   1      156.04      134.83      7.27 o
  -4   6   1      916.54      873.41     13.22 o
  -3   6   1       84.32       68.19      4.57 o
  -2   6   1      383.51      379.28      8.22 o
  -1   6   1      213.60      230.36     14.90 o
   0   6   1      336.95      345.83     12.08 o
   1   6   1      452.86      545.64     11.66 o
   2   6   1     2269.54     2251.11     27.32 o
   3   6   1       43.26       41.51      4.20 o
   4   6   1     1524.55     1554.82     19.67 o
   5   6   1        6.46        7.23      6.73 o
   6   6   1      257.04      247.68     14.64 o
   7   6   1        1.01        0.70     18.12 o
   8   6   1        7.65       -4.69     31.78 o
  -8   7   1        0.48        1.35     16.93 o
  -7   7   1        1.44        5.83     14.47 o
  -6   7   1       16.70       14.93     12.46 o
  -5   7   1      211.21      219.90      9.47 o
  -4   7   1       10.10       16.51      5.24 o
  -3   7   1     1173.35     1163.20     15.83 o
  -2   7   1       24.77       23.58      6.20 o
  -1   7   1     1813.72     1793.93     28.69 o
   0   7   1      246.57      261.13     12.52 o
   1   7   1      652.85      610.67     13.37 o
   2   7   1       40.20       40.21      4.70 o
   3   7   1       33.35       29.00      5.62 o
   4   7   1      186.43      176.35      6.34 o
   5   7   1       19.68       12.33      8.39 o
   6   7   1      112.98      111.25     13.41 o
   7   7   1       38.66       25.43     15.19 o
  -7   8   1       41.15       22.96     15.25 o
  -6   8   1       81.63      103.97     13.28 o
  -5   8   1      548.04      521.60     14.58 o
  -4   8   1      303.09      313.59     19.46 o
  -3   8   1      622.35      631.43     12.54 o
  -2   8   1      171.57      156.49     11.06 o
  -1   8   1       14.14       14.99      6.88 o
   0   8   1       63.99       51.22      9.82 o
   1   8   1      717.30      753.37     15.85 o
   2   8   1      467.85      443.36     12.23 o
   3   8   1      519.16      541.72     11.82 o
   4   8   1      327.12      373.95     16.02 o
   5   8   1      197.91      194.87     11.97 o
   6   8   1       69.19       78.05     13.23 o
   7   8   1       30.98       29.89     18.22 o
  -7   9   1        0.76        5.16     14.32 o
  -6   9   1        3.28       16.35     11.66 o
  -5   9   1       26.89       19.15     15.71 o
  -4   9   1      140.48      149.69     21.98 o
  -3   9   1      328.85      318.75     24.96 o
  -2   9   1      525.03      550.62     19.96 o
  -1   9   1      884.35      876.11     24.17 o
   0   9   1      480.31      460.91     20.63 o
   1   9   1      974.23      936.81     18.97 o
   2   9   1       65.05       75.73      9.81 o
   3   9   1      415.65      366.51     26.25 o
   4   9   1        7.12       17.60     17.46 o
   5   9   1       19.97       14.74     16.34 o
   6   9   1        7.50       21.42     12.38 o
   7   9   1       32.58       31.36     15.02 o
  -6  10   1        6.47        2.07     19.60 o
  -5  10   1       55.83       61.72     16.59 o
  -4  10   1        1.93        6.59     12.65 o
  -3  10   1      118.60      131.90     23.76 o
  -2  10   1        0.21        0.83     19.57 o
  -1  10   1       12.65       19.74     12.86 o
   0  10   1        5.70       17.27     12.47 o
   1  10   1      103.85      124.13     14.30 o
   2  10   1      110.53      102.66     21.28 o
   3  10   1      204.04      157.00     25.15 o
   4  10   1       74.77       99.19     11.36 o
   5  10   1       54.77       52.04     17.52 o
   6  10   1        2.86       -7.68     19.77 o
  -5  11   1        4.44       26.07     22.52 o
  -4  11   1       60.26       86.35     29.15 o
  -3  11   1       45.87       15.06     24.82 o
  -2  11   1      190.25      176.94     24.87 o
  -1  11   1       49.32       36.19     17.98 o
   0  11   1      217.18      203.89     16.73 o
   1  11   1       12.31        3.76     14.76 o
   2  11   1       87.17       60.98     23.26 o
   3  11   1       34.75       17.04     25.24 o
   4  11   1        3.13      -28.05     28.05 o
   5  11   1       16.19       12.85     17.47 o
  -5  12   1       15.10       31.64     34.86 o
  -4  12   1        1.87      -30.21     30.21 o
  -3  12   1       10.52        1.11     28.09 o
  -2  12   1        0.29      -12.20     24.59 o
  -1  12   1       17.12       11.04     16.72 o
   0  12   1        1.59        3.37     16.48 o
   1  12   1      111.11      127.12     18.24 o
   2  12   1        0.73      -17.59     25.15 o
   3  12   1       55.53       86.86     29.66 o
   4  12   1        2.52       -6.86     31.32 o
  -3  13   1        2.04      -29.20     29.20 o
  -2  13   1       26.17       -0.37     27.91 o
  -1  13   1        5.24        6.31     38.32 o
   0  13   1       38.96       64.92     27.68 o
   1  13   1        0.08       -7.17     28.81 o
   2  13   1       53.09       38.96     29.06 o
   3  13   1        9.53      -16.40     31.00 o
  -2  14   1        8.07       20.77     32.05 o
  -1  14   1        1.32        6.84     21.26 o
   0  14   1        1.06        4.79     21.10 o
   1  14   1       18.97       -5.80     29.66 o
   2  14   1       12.79        6.82     32.28 o
  -8   0   2      102.48       94.26     22.83 o
  -6   0   2      409.03      385.24     21.70 o
  -4   0   2     9075.37     9023.77    105.44 o
  -2   0   2    16410.68    16329.89    186.19 o
   0   0   2     4950.91     5224.18     57.18 o
   2   0   2      357.83      363.16      7.52 o
   4   0   2      430.48      395.33     11.71 o
   6   0   2      421.56      475.32     38.85 o
   8   0   2       71.81       74.26     42.14 o
  -9   1   2       51.55      -16.71     23.46 o
  -8   1   2        3.08      -15.07     15.07 o
  -7   1   2      264.07      275.78     15.02 o
  -6   1   2       30.95       29.70      9.14 o
  -5   1   2      720.06      694.32     16.47 o
  -4   1   2      466.93      459.91      9.07 o
  -3   1   2      285.50      291.62      6.57 o
  -2   1   2     2303.33     2388.42     21.76 o
  -1   1   2     4445.19     4644.53     32.99 o
   0   1   2     1026.01     1056.86      7.80 o
   1   1   2    15180.37    15824.27    143.10 o
   2   1   2       72.12       92.02      2.77 o
   3   1   2     5450.38     5390.14     49.93 o
   4   1   2        2.45        6.94      4.51 o
   5   1   2     1019.64     1010.52     17.43 o
   6   1   2        0.18       17.05      8.86 o
   7   1   2       44.80       44.15     13.13 o
   8   1   2        6.41       10.22     15.80 o
  -9   2   2       19.85      -23.40     23.40 o
  -8   2   2        1.50      -15.21     15.21 o
  -7   2   2        0.04      -12.56     12.56 o
  -6   2   2      495.10      496.36     15.29 o
  -5   2   2      475.75      451.28     11.50 o
  -4   2   2     6497.72     6658.36     71.89 o
  -3   2   2     1667.31     1609.26     16.96 o
  -2   2   2    18376.93    19217.22    162.92 o
  -1   2   2      273.12      291.03      4.94 o
   0   2   2     9558.31    10331.37     77.16 o
   1   2   2        6.96        4.59      1.61 o
   2   2   2      295.33      285.01      4.97 o
   3   2   2      209.03      224.40      5.47 o
   4   2   2      376.30      392.14      9.71 o
   5   2   2      134.00      134.48      6.77 o
   6   2   2      197.97      227.85     12.01 o
   7   2   2        2.51        6.56     12.68 o
   8   2   2       24.18       26.18     19.15 o
  -9   3   2       59.30      -14.76     28.02 o
  -8   3   2       10.28      -14.55     19.70 o
  -7   3   2      300.29      325.55     15.74 o
  -6   3   2       88.91      112.20      9.78 o
  -5   3   2      592.67      614.70     12.69 o
  -4   3   2      791.24      788.44     13.27 o
  -3   3   2       74.90       73.91      4.87 o
  -2   3   2      651.15      689.22      7.57 o
  -1   3   2      567.03      601.67      5.31 o
   0   3   2     1867.58     1899.82     14.34 o
   1   3   2     2095.81     2124.33     19.77 o
   2   3   2     2397.10     2327.69     25.18 o
   3   3   2     2008.79     2017.75     27.31 o
   4   3   2      432.81      381.78      8.89 o
   5   3   2      771.37      796.10     13.35 o
   6   3   2       31.30       33.95     10.52 o
   7   3   2       80.66       94.96     13.52 o
   8   3   2        6.56       -6.78     18.73 o
  -8   4   2        2.29      -21.78     21.78 o
  -7   4   2        4.91        5.78     16.31 o
  -6   4   2        8.55      -10.31     11.37 o
  -5   4   2     1549.63     1536.28     21.50 o
  -4   4   2      513.92      538.75     23.07 o
  -3   4   2     5608.90     5674.41     55.79 o
  -2   4   2     2066.80     2130.64     18.45 o
  -1   4   2     3962.24     4160.65     32.18 o
   0   4   2      659.24      693.20      6.19 o
   1   4   2     1261.97     1310.73     11.36 o
   2   4   2        6.29        7.81      2.65 o
   3   4   2        3.18        9.43      3.81 o
   4   4   2       33.38       27.39      5.43 o
   5   4   2      192.85      183.28      7.78 o
   6   4   2       46.75       81.97     11.06 o
   7   4   2       33.61       67.33     15.97 o
   8   4   2       19.01       12.32     24.41 o
  -8   5   2       34.47       32.49     23.43 o
  -7   5   2       32.29       34.86     24.31 o
  -6   5   2      186.71      204.88     12.56 o
  -5   5   2        1.62        9.75      8.19 o
  -4   5   2      514.32      478.41     10.10 o
  -3   5   2      292.68      320.30      7.69 o
  -2   5   2       32.97       38.14      4.13 o
  -1   5   2      848.57      935.55     13.50 o
   0   5   2     1624.67     1628.81     16.46 o
   1   5   2      958.55     1037.97     13.45 o
   2   5   2     3092.78     2975.82     27.86 o
   3   5   2      308.58      327.10      7.99 o
   4   5   2     1149.28     1115.49     15.68 o
   5   5   2       24.55       31.70      6.90 o
   6   5   2      157.16      158.03     14.03 o
   7   5   2        3.26       14.22     18.53 o
   8   5   2        1.25       -7.72     22.14 o
  -8   6   2       10.11        0.82     22.89 o
  -7   6   2       95.59      116.12     20.00 o
  -6   6   2        1.56       -8.01     11.18 o
  -5   6   2       64.66       81.99      7.16 o
  -4   6   2        6.02       11.50      7.27 o
  -3   6   2     2182.70     2237.82     23.75 o
  -2   6   2      168.82      161.54      5.59 o
  -1   6   2     6099.74     6613.24     73.96 o
   0   6   2       79.36       91.55      7.64 o
   1   6   2     2212.58     2324.97     30.56 o
   2   6   2        1.05       -1.76      4.11 o
   3   6   2       45.67       49.02      4.38 o
   4   6   2        3.22       -3.70      5.68 o
   5   6   2      417.28      412.68     14.60 o
   6   6   2        0.55        7.80     15.23 o
   7   6   2      103.17      117.79     36.29 o
   8   6   2        8.65        8.86     23.14 o
  -8   7   2       61.22       37.65     17.27 o
  -7   7   2       85.98       91.40     15.24 o
  -6   7   2       93.55      109.66     14.89 o
  -5   7   2       36.15       44.28      8.34 o
  -4   7   2       14.78        8.42      5.23 o
  -3   7   2       70.27       61.77      6.26 o
  -2   7   2      126.16      135.18      5.33 o
  -1   7   2       13.54       14.66      5.53 o
   0   7   2      749.66      781.22     19.72 o
   1   7   2       61.72       65.76      4.69 o
   2   7   2     1024.09      996.48     14.35 o
   3   7   2        2.33        8.83      6.95 o
   4   7   2      442.62      451.65     10.27 o
   5   7   2       39.71       42.31      9.19 o
   6   7   2       46.68       57.60     13.38 o
   7   7   2       18.68       16.65     15.57 o
  -7   8   2        0.54       -1.96     15.08 o
  -6   8   2       32.08       33.53     12.88 o
  -5   8   2      154.23      163.18      9.30 o
  -4   8   2       19.47       32.46     10.19 o
  -3   8   2      900.68      947.68     18.58 o
  -2   8   2      151.54      180.87     10.53 o
  -1   8   2      881.19      880.48     15.56 o
   0   8   2      267.15      293.71     15.02 o
   1   8   2      169.59      172.18      8.07 o
   2   8   2      123.13      122.83      7.72 o
   3   8   2        2.74       -2.97      5.96 o
   4   8   2       14.88       13.44     12.41 o
   5   8   2       19.94       19.42     13.31 o
   6   8   2       60.89       64.81     13.57 o
   7   8   2        6.89       21.03     15.57 o
  -7   9   2        3.98        0.95     14.67 o
  -6   9   2       66.40       75.72     12.32 o
  -5   9   2        6.76       23.49     15.76 o
  -4   9   2       34.54       39.63     10.38 o
  -3   9   2        7.00        6.22     19.94 o
  -2   9   2        0.12       -9.74      9.74 o
  -1   9   2        6.29        4.37     17.16 o
   0   9   2       86.60       96.58     12.19 o
   1   9   2       42.14       40.27      7.45 o
   2   9   2      233.85      225.92     12.23 o
   3   9   2       37.59       43.30      9.18 o
   4   9   2      157.61      169.09     12.30 o
   5   9   2        7.03       -7.05     25.68 o
   6   9   2       15.82       18.27     12.96 o
  -6  10   2        2.58      -17.85     19.15 o
  -5  10   2        5.77       34.63     28.00 o
  -4  10   2       78.57       85.21     13.73 o
  -3  10   2        5.98      -13.49     22.06 o
  -2  10   2      499.18      561.92     33.71 o
  -1  10   2        6.16       14.56     13.27 o
   0  10   2      452.43      487.89     21.02 o
   1  10   2      136.00      135.36     14.64 o
   2  10   2       14.23       29.66     20.13 o
   3  10   2       98.49       84.23     24.04 o
   4  10   2       50.34       64.01     13.09 o
   5  10   2        1.75        8.23     17.51 o
   6  10   2       22.04       30.96     22.84 o
  -5  11   2       28.51        7.14     16.32 o
  -4  11   2        5.22      -14.60     26.99 o
  -3  11   2       30.78       45.82     25.51 o
  -2  11   2       30.71       46.42     23.40 o
  -1  11   2        1.22      -14.00     14.56 o
   0  11   2        2.05        9.45     18.61 o
   1  11   2       77.44       86.26     18.93 o
   2  11   2        2.21       -9.16     22.43 o
   3  11   2      183.65      216.87     28.46 o
   4  11   2       17.15       34.36     29.84 o
   5  11   2       67.32       61.16     18.98 o
  -5  12   2        0.23       -3.22     33.34 o
  -4  12   2       23.08       41.45     31.04 o
  -3  12   2        0.06        8.38     28.05 o
  -2  12   2       49.38       22.80     25.79 o
  -1  12   2        0.04       -5.79     16.77 o
   0  12   2        2.20      -10.66     16.49 o
   1  12   2        2.48       23.23     17.05 o
   2  12   2       25.39        6.03     25.19 o
   3  12   2        0.06        5.02     28.19 o
   4  12   2       17.45      -25.47     31.41 o
  -3  13   2        3.73       -8.24     30.76 o
  -2  13   2        0.55       13.91     29.57 o
  -1  13   2        0.19       16.54     18.85 o
   0  13   2        0.08        0.55     18.71 o
   1  13   2       26.29       10.41     26.07 o
   2  13   2        0.09        1.98     28.97 o
   3  13   2       79.74       62.63     32.38 o
  -1  14   2        9.01       43.89     21.45 o
   0  14   2        9.07       21.58     32.72 o
   1  14   2        0.07        0.97     29.29 o
  -9   0   3       67.75        2.36     38.89 o
  -7   0   3      465.81      507.35     32.28 o
  -5   0   3     1048.84     1039.60     21.21 o
  -3   0   3     1545.52     1575.21     21.52 o
  -1   0   3       39.44       43.80      2.91 o
   1   0   3     8098.41     8090.43    104.14 o
   3   0   3     3484.23     3294.10     44.45 o
   5   0   3      301.50      271.19     12.17 o
   7   0   3       11.35        1.73     22.57 o
  -9   1   3        0.43      -32.81     32.81 o
  -8   1   3        3.53      -15.56     15.56 o
  -7   1   3        9.36      -13.03     13.03 o
  -6   1   3       77.30       59.82     10.23 o
  -5   1   3      309.55      303.10      9.11 o
  -4   1   3     2430.72     2434.08     27.01 o
  -3   1   3     1663.20     1662.15     16.78 o
  -2   1   3     7441.42     7395.67     57.60 o
  -1   1   3     2734.97     2795.73     20.35 o
   0   1   3     2229.80     2265.15     16.39 o
   1   1   3     1744.87     1830.15     21.67 o
   2   1   3       69.82       71.47      3.00 o
   3   1   3        0.74        2.71      3.45 o
   4   1   3     1645.20     1607.51     18.83 o
   5   1   3      193.26      181.73      9.57 o
   6   1   3      769.23      804.12     20.13 o
   7   1   3       26.65       36.26     13.19 o
   8   1   3       14.35       36.95     16.14 o
  -9   2   3       31.37      -24.05     24.05 o
  -8   2   3      130.91       76.64     20.67 o
  -7   2   3      238.96      283.43     16.69 o
  -6   2   3      538.23      537.07     15.20 o
  -5   2   3      372.28      397.88     10.83 o
  -4   2   3      809.79      813.81     14.04 o
  -3   2   3      133.26      154.86      4.67 o
  -2   2   3       74.73       79.45      2.90 o
  -1   2   3     7691.74     8253.54     59.55 o
   0   2   3     3326.79     3528.93     27.00 o
   1   2   3    11584.04    11947.18    184.08 o
   2   2   3     3423.76     3455.81     36.35 o
   3   2   3     2031.13     2015.05     21.67 o
   4   2   3      573.73      568.14     11.18 o
   5   2   3      128.58      143.09      7.69 o
   6   2   3       89.83       94.66     11.24 o
   7   2   3        2.97       17.16     13.18 o
   8   2   3       18.09       41.42     19.79 o
  -8   3   3        1.89      -20.09     20.09 o
  -7   3   3       17.01      -10.70     13.24 o
  -6   3   3        3.12       19.12     10.90 o
  -5   3   3      327.17      325.79     17.48 o
  -4   3   3       83.22       75.63      6.05 o
  -3   3   3     3710.51     3774.98     45.97 o
  -2   3   3     1292.20     1267.92     15.07 o
  -1   3   3     2569.91     2622.58     32.32 o
   0   3   3     3662.11     3842.64     31.10 o
   1   3   3        6.14        5.58      1.87 o
   2   3   3      450.82      491.75      8.19 o
   3   3   3      915.38      893.66     12.68 o
   4   3   3      440.76      430.11     10.46 o
   5   3   3     1291.88     1209.26     18.12 o
   6   3   3      433.87      476.54     17.54 o
   7   3   3      311.50      276.26     18.17 o
   8   3   3       55.43       33.32     19.70 o
  -8   4   3      167.82      154.15     21.63 o
  -7   4   3       81.50      102.41     18.05 o
  -6   4   3      191.78      215.90     12.16 o
  -5   4   3      214.32      231.54      8.99 o
  -4   4   3        3.18        1.58      6.26 o
  -3   4   3       64.80       75.58      5.43 o
  -2   4   3      888.22      921.14     10.71 o
  -1   4   3       78.03       55.62      2.41 o
   0   4   3     5586.06     5838.37     42.82 o
   1   4   3      842.96      826.33      9.64 o
   2   4   3     5781.23     5858.21     61.43 o
   3   4   3      578.76      546.00     10.20 o
   4   4   3      822.37      829.20     15.03 o
   5   4   3       32.49       44.63      6.70 o
   6   4   3       28.54       21.15     11.05 o
   7   4   3       13.08       18.84     15.82 o
   8   4   3        3.90       -8.52     22.65 o
  -8   5   3       12.47      -13.52     24.06 o
  -7   5   3       13.63        3.03     17.30 o
  -6   5   3       41.30       40.12     13.01 o
  -5   5   3      323.42      337.94     15.13 o
  -4   5   3       84.54      102.07      6.29 o
  -3   5   3     1435.39     1391.51     16.34 o
  -2   5   3      419.95      388.33      6.59 o
  -1   5   3     1532.06     1452.74     12.90 o
   0   5   3      454.71      445.20      5.76 o
   1   5   3      541.51      578.55      7.25 o
   2   5   3       80.97       97.10      3.99 o
   3   5   3       14.57        9.22      4.67 o
   4   5   3       25.66       13.99      5.36 o
   5   5   3      445.57      379.94     15.17 o
   6   5   3       17.03        5.62     13.24 o
   7   5   3      142.45      147.76     20.96 o
   8   5   3        0.11      -14.01     23.63 o
  -8   6   3      130.02      147.77     25.24 o
  -7   6   3       14.75        6.04     17.01 o
  -6   6   3      493.51      501.57     18.53 o
  -5   6   3        0.41       -0.42      7.70 o
  -4   6   3      300.89      270.74     11.94 o
  -3   6   3        0.27       -4.60      4.60 o
  -2   6   3      359.26      373.83      7.22 o
  -1   6   3       13.43       15.93      3.39 o
   0   6   3     2589.74     2615.55     30.53 o
   1   6   3       57.21       82.97      4.47 o
   2   6   3     1567.38     1597.81     16.13 o
   3   6   3        0.12       -4.23      4.23 o
   4   6   3      163.96      187.08      7.14 o
   5   6   3        5.81        5.58      8.78 o
   6   6   3        5.49        2.61     15.58 o
   7   6   3       11.75       17.18     23.28 o
  -8   7   3        0.14       -6.77     27.42 o
  -7   7   3       72.95       77.63     15.88 o
  -6   7   3        2.59       -2.70     13.63 o
  -5   7   3      230.59      233.50     10.86 o
  -4   7   3      192.18      178.38      6.79 o
  -3   7   3      682.47      686.70     13.48 o
  -2   7   3      223.42      249.32      6.81 o
  -1   7   3      973.29      972.90     12.86 o
   0   7   3        7.24        6.87      4.31 o
   1   7   3      281.53      310.38     11.59 o
   2   7   3        2.60        8.90      4.91 o
   3   7   3       34.87       33.61      4.50 o
   4   7   3        6.15        6.44      6.36 o
   5   7   3      218.57      226.05     11.01 o
   6   7   3        5.34       -0.24     13.45 o
   7   7   3       75.58       76.63     16.30 o
  -7   8   3      117.06      111.41     16.27 o
  -6   8   3       80.83      107.95     13.74 o
  -5   8   3      138.03      135.21      9.46 o
  -4   8   3        0.38        0.98     10.25 o
  -3   8   3       55.57       44.25      6.73 o
  -2   8   3      430.54      443.11     16.57 o
  -1   8   3       60.55       63.70      7.00 o
   0   8   3     1286.38     1269.02     17.18 o
   1   8   3      538.51      557.68     11.94 o
   2   8   3     1223.82     1197.14     17.09 o
   3   8   3      341.07      352.64     12.43 o
   4   8   3      362.36      374.16     15.62 o
   5   8   3       44.81       55.71      9.89 o
   6   8   3       11.89        2.42     13.82 o
   7   8   3       14.13       16.17     16.33 o
  -7   9   3        4.98        1.64     15.15 o
  -6   9   3       22.16        7.40     12.46 o
  -5   9   3       76.17       84.55     16.59 o
  -4   9   3       57.35       55.79     13.00 o
  -3   9   3      487.05      429.00     30.90 o
  -2   9   3       50.66       70.01      8.07 o
  -1   9   3      802.03      789.19     18.77 o
   0   9   3       28.23       42.59      6.44 o
   1   9   3      194.03      212.10      9.83 o
   2   9   3        0.18      -17.36     17.36 o
   3   9   3       34.58       24.30      9.65 o
   4   9   3       67.19       59.50     15.34 o
   5   9   3      129.02      121.17     18.67 o
   6   9   3       86.14       74.67     20.01 o
  -6  10   3       12.57       -1.92     19.46 o
  -5  10   3       30.52       19.24     16.62 o
  -4  10   3        1.49       -1.42     10.87 o
  -3  10   3       81.08       78.20     23.40 o
  -2  10   3       53.85       33.93     15.18 o
  -1  10   3      690.27      695.34     19.44 o
   0  10   3      100.03       86.42     23.35 o
   1  10   3      574.88      579.42     30.81 o
   2  10   3       50.29       36.52     19.99 o
   3  10   3       84.81       78.75     24.04 o
   4  10   3       27.69       14.54     17.27 o
   5  10   3        2.21       17.47     18.64 o
   6  10   3        0.99       33.37     21.70 o
  -5  11   3       34.51       25.29     17.18 o
  -4  11   3       55.47       33.44     28.19 o
  -3  11   3       87.66       54.81     26.16 o
  -2  11   3      213.41      214.11     19.25 o
  -1  11   3      217.81      221.69     16.71 o
   0  11   3      202.68      197.87     27.10 o
   1  11   3      110.13       86.63     22.01 o
   2  11   3       20.82       10.78     22.38 o
   3  11   3        0.15      -24.32     24.32 o
   4  11   3       13.59        6.22     29.89 o
   5  11   3        8.48        4.88     19.96 o
  -4  12   3        4.20       29.24     31.13 o
  -3  12   3       11.56       -0.46     27.91 o
  -2  12   3        0.94       -5.11     26.25 o
  -1  12   3       42.29       50.47     17.87 o
   0  12   3        1.79        2.82     16.75 o
   1  12   3       21.29       32.98     23.81 o
   2  12   3        0.15      -20.96     24.50 o
   3  12   3        5.39      -17.59     28.42 o
   4  12   3       10.54      -32.10     32.10 o
  -3  13   3        0.10      -31.23     31.23 o
  -2  13   3       89.61       82.67     30.81 o
  -1  13   3       10.64        2.19     43.36 o
   0  13   3       50.80       11.47     26.71 o
   1  13   3       37.04       37.07     26.21 o
   2  13   3        1.58      -13.03     28.09 o
   3  13   3       13.35      -26.02     31.32 o
  -1  14   3       29.17       23.00     21.47 o
   0  14   3        3.24       18.16     21.83 o
  -8   0   4       26.90       34.82     23.63 o
  -6   0   4      527.02      553.70     23.19 o
  -4   0   4     3967.58     4124.55     82.76 o
  -2   0   4    11289.75    11516.24    122.67 o
   0   0   4     3895.29     4141.58     48.36 o
   2   0   4       13.02       21.02      4.36 o
   4   0   4      843.23      807.56     19.31 o
   6   0   4      980.83     1011.37     31.91 o
   8   0   4      414.21      404.74     29.52 o
  -9   1   4       50.32        7.65     24.23 o
  -8   1   4        7.99      -14.38     16.33 o
  -7   1   4      106.31      127.97     14.98 o
  -6   1   4        0.74        5.82      9.71 o
  -5   1   4       35.57       28.80      8.37 o
  -4   1   4       11.34       26.60      5.83 o
  -3   1   4     1772.91     1758.00     17.94 o
  -2   1   4       97.68       99.73      3.62 o
  -1   1   4     4894.08     5072.25     36.27 o
   0   1   4     1018.38     1032.04      8.85 o
   1   1   4    10529.67    11083.76    100.69 o
   2   1   4      525.58      494.78      7.44 o
   3   1   4     3340.69     3286.61     33.78 o
   4   1   4        7.84        3.89      5.77 o
   5   1   4       34.18       44.15      8.45 o
   6   1   4       52.91       54.13     11.52 o
   7   1   4       61.28       58.06     14.13 o
   8   1   4        2.33       25.44     19.86 o
  -9   2   4        0.36      -49.74     49.74 o
  -8   2   4      117.57       84.95     22.90 o
  -7   2   4        1.19      -12.65     12.65 o
  -6   2   4     1265.31     1390.07     26.54 o
  -5   2   4      104.50      106.89      8.17 o
  -4   2   4     3724.57     3843.89     43.76 o
  -3   2   4      760.12      781.73     10.66 o
  -2   2   4     1709.38     1712.57     14.99 o
  -1   2   4      454.33      454.43      4.74 o
   0   2   4      101.73      117.02      3.02 o
   1   2   4      129.09      171.67      3.99 o
   2   2   4      161.55      147.21      4.05 o
   3   2   4       66.09       86.92      5.12 o
   4   2   4      316.74      318.71      9.69 o
   5   2   4       40.26       33.68      8.18 o
   6   2   4      358.47      386.31     17.58 o
   7   2   4      120.68      136.67     14.50 o
   8   2   4      108.64      136.43     20.89 o
  -8   3   4        5.59      -20.68     20.68 o
  -7   3   4        3.01      -13.47     13.47 o
  -6   3   4        2.03      -10.92     11.53 o
  -5   3   4        9.27       13.45      8.69 o
  -4   3   4      212.33      221.64      8.68 o
  -3   3   4      276.81      275.74      6.83 o
  -2   3   4      677.08      661.40      9.19 o
  -1   3   4     1971.74     1937.13     16.92 o
   0   3   4     1112.85     1093.32      9.72 o
   1   3   4     4261.31     4259.83     36.86 o
   2   3   4     1044.36      891.98     19.80 o
   3   3   4     1445.64     1480.06     18.55 o
   4   3   4       18.98       11.54      5.99 o
   5   3   4       46.06       36.08      7.53 o
   6   3   4      123.86      146.00     14.69 o
   7   3   4        7.82       11.93     21.29 o
   8   3   4       28.33       20.14     28.08 o
  -8   4   4      108.91       51.68     40.00 o
  -7   4   4      105.20       72.95     17.02 o
  -6   4   4      587.75      607.75     20.22 o
  -5   4   4     1019.83     1010.52     16.40 o
  -4   4   4      778.29      762.54     12.81 o
  -3   4   4     3439.31     3485.79     33.60 o
  -2   4   4      103.94      106.75      4.49 o
  -1   4   4     1598.35     1622.82     14.42 o
   0   4   4      361.58      405.56      5.92 o
   1   4   4      165.98      161.63      4.64 o
   2   4   4      872.68      867.80     12.24 o
   3   4   4      491.31      474.58     10.89 o
   4   4   4      362.38      355.08     10.41 o
   5   4   4      246.20      236.61      9.66 o
   6   4   4       48.96       78.45     14.14 o
   7   4   4      108.48       98.12     17.07 o
   8   4   4        2.86      -23.55     23.55 o
  -8   5   4       25.69      -24.66     24.66 o
  -7   5   4        5.68       25.26     20.76 o
  -6   5   4       80.25      115.20     25.89 o
  -5   5   4       20.03       26.09     11.96 o
  -4   5   4        0.96       -5.60      5.63 o
  -3   5   4      493.49      518.96      9.52 o
  -2   5   4      600.72      582.31      8.44 o
  -1   5   4      775.58      781.25      8.49 o
   0   5   4     3045.63     2909.17     24.20 o
   1   5   4      237.20      267.05      5.87 o
   2   5   4     3262.20     3155.42     31.81 o
   3   5   4      186.30      209.35      6.26 o
   4   5   4      414.70      398.99     11.00 o
   5   5   4      176.65      161.13     10.64 o
   6   5   4       14.17       22.33     13.81 o
   7   5   4       20.54       12.83     19.67 o
  -8   6   4        8.22       11.92     16.58 o
  -7   6   4      137.56      116.50     15.90 o
  -6   6   4       18.17        7.34     13.23 o
  -5   6   4     1178.07     1165.32     20.46 o
  -4   6   4       12.02       10.93      7.10 o
  -3   6   4     1745.66     1700.92     17.46 o
  -2   6   4       87.01      111.20      4.54 o
  -1   6   4      264.01      264.59      6.07 o
   0   6   4        1.94        0.41      3.19 o
   1   6   4       99.50       98.86      4.12 o
   2   6   4       11.99       15.19      3.97 o
   3   6   4      207.70      199.88      7.62 o
   4   6   4        1.57        9.15      6.00 o
   5   6   4      174.27      163.01     12.57 o
   6   6   4        0.16       10.52     16.41 o
   7   6   4       75.80      102.99     20.58 o
  -7   7   4       10.31        2.21     15.82 o
  -6   7   4       40.12       64.33     17.90 o
  -5   7   4        2.57       -7.69      9.53 o
  -4   7   4        3.77        1.55      6.32 o
  -3   7   4        6.82       11.85      4.81 o
  -2   7   4      418.11      426.05      9.16 o
  -1   7   4       11.96       12.04      4.46 o
   0   7   4     1739.57     1758.11     20.27 o
   1   7   4       13.99       18.58      4.85 o
   2   7   4     1364.30     1394.34     16.09 o
   3   7   4        1.45        6.13      4.59 o
   4   7   4      198.26      210.13     11.92 o
   5   7   4       70.77       61.59     12.75 o
   6   7   4        1.25      -11.58     14.32 o
   7   7   4       34.40       53.36     16.82 o
  -7   8   4       48.87       48.21     16.20 o
  -6   8   4        5.28       10.05     13.89 o
  -5   8   4      176.94      193.67     10.65 o
  -4   8   4      198.42      214.79      9.91 o
  -3   8   4      176.88      186.21      8.09 o
  -2   8   4      285.08      310.09      8.42 o
  -1   8   4       36.95       37.71      5.62 o
   0   8   4        0.34       -2.24      4.93 o
   1   8   4       48.19       38.07      8.13 o
   2   8   4       93.87       91.08      6.35 o
   3   8   4      115.37       94.67     10.43 o
   4   8   4        8.04        3.00      8.41 o
   5   8   4       16.69       23.20     13.27 o
   6   8   4        0.38        5.81     14.66 o
  -6   9   4        0.68       -9.93     13.22 o
  -5   9   4       23.68        1.15     16.06 o
  -4   9   4        1.32      -10.54     10.81 o
  -3   9   4       21.06       12.72      8.33 o
  -2   9   4       74.44       61.15     18.30 o
  -1   9   4       60.09       75.04      6.97 o
   0   9   4      117.87      113.12      6.13 o
   1   9   4      292.30      304.56     21.42 o
   2   9   4       78.09       74.01     19.16 o
   3   9   4       50.44       58.01     10.54 o
   4   9   4       77.80       74.92     16.52 o
   5   9   4       36.20       34.87     12.28 o
   6   9   4       24.66       36.84     14.68 o
  -6  10   4       59.02       41.85     19.62 o
  -5  10   4       10.34       -5.11     16.58 o
  -4  10   4      190.23      219.33     15.91 o
  -3  10   4        6.89       -8.06     23.07 o
  -2  10   4       69.19       60.71     16.21 o
  -1  10   4       19.07        2.06     10.91 o
   0  10   4       10.90        2.66     10.09 o
   1  10   4        3.44       -5.39     17.64 o
   2  10   4       46.14       49.92     20.31 o
   3  10   4        8.17        9.50     13.88 o
   4  10   4       13.34       28.38     17.17 o
   5  10   4        5.66       -8.20     19.51 o
  -5  11   4       67.87       70.38     17.85 o
  -4  11   4        0.68      -27.86     27.86 o
  -3  11   4       25.98       11.56     26.07 o
  -2  11   4       18.55       17.33     17.50 o
  -1  11   4       57.20       79.57     14.73 o
   0  11   4       25.27       11.70     14.00 o
   1  11   4      262.63      255.79     24.78 o
   2  11   4        1.40      -12.34     22.57 o
   3  11   4      167.29      171.74     28.09 o
   4  11   4        2.06       11.70     21.53 o
   5  11   4       21.22       35.24     21.39 o
  -4  12   4       33.22       31.78     31.41 o
  -3  12   4       34.65       24.41     29.38 o
  -2  12   4       45.65       24.25     36.98 o
  -1  12   4        0.05       -7.90     13.58 o
   0  12   4       13.87       14.63     12.90 o
   1  12   4       32.99       46.52     23.99 o
   2  12   4        7.34       10.09     24.32 o
   3  12   4       11.56       19.48     28.83 o
   4  12   4       21.79       37.90     32.93 o
  -3  13   4        3.11      -13.82     31.27 o
  -2  13   4        5.63       -9.77     21.81 o
  -1  13   4       50.78       52.44     15.89 o
   0  13   4       11.25       27.36     19.38 o
   1  13   4       44.49       27.97     16.30 o
   2  13   4       25.87       32.33     29.06 o
  -7   0   5      184.81      246.82     42.82 o
  -5   0   5       55.39       56.02     15.24 o
  -3   0   5     5316.51     5338.13     64.01 o
  -1   0   5     9781.12     9895.87    103.47 o
   1   0   5     4617.34     4573.92     60.40 o
   3   0   5      923.40      890.20     19.29 o
   5   0   5        2.50       -2.48     13.42 o
   7   0   5       30.09       12.31     20.17 o
  -8   1   5       63.06       73.10     23.72 o
  -7   1   5       54.55       64.67     16.43 o
  -6   1   5      473.68      503.46     18.16 o
  -5   1   5      223.41      227.09     20.53 o
  -4   1   5     1348.66     1316.80     19.46 o
  -3   1   5      303.49      280.11      7.32 o
  -2   1   5      913.65      851.13      8.90 o
  -1   1   5      220.05      242.18      4.43 o
   0   1   5     1469.94     1608.17     13.78 o
   1   1   5     1852.70     1990.88     18.75 o
   2   1   5     4564.06     4611.87     43.29 o
   3   1   5      507.25      478.75      9.53 o
   4   1   5     1026.01     1020.22     17.49 o
   5   1   5       23.80       15.30      9.38 o
   6   1   5       20.49       27.51     11.77 o
   7   1   5        0.68      -11.37     14.41 o
   8   1   5        7.72        5.63     20.55 o
  -8   2   5       75.41       84.99     22.25 o
  -7   2   5      341.37      380.00     33.08 o
  -6   2   5       55.70       44.25     11.52 o
  -5   2   5       12.30       16.85      8.00 o
  -4   2   5      210.43      221.39      9.07 o
  -3   2   5     1168.51     1152.98     14.11 o
  -2   2   5     1243.63     1138.28     10.56 o
  -1   2   5     2082.09     1903.27     15.57 o
   0   2   5     1820.30     1843.03     14.88 o
   1   2   5     1507.50     1404.93     14.07 o
   2   2   5     1975.51     1956.17     22.96 o
   3   2   5      519.39      492.27     10.47 o
   4   2   5      367.99      343.83     10.12 o
   5   2   5        4.13       14.30     10.50 o
   6   2   5        0.94        2.86     11.79 o
   7   2   5       40.14       56.17     17.33 o
   8   2   5       14.38       19.53     20.45 o
  -8   3   5       10.90       -4.38     24.68 o
  -7   3   5       97.22      111.17     14.29 o
  -6   3   5      105.93      116.34     12.13 o
  -5   3   5      312.40      318.31     11.58 o
  -4   3   5     1548.44     1550.62     21.66 o
  -3   3   5      698.70      630.48      9.96 o
  -2   3   5     2446.37     2414.36     22.59 o
  -1   3   5      241.62      226.16      4.43 o
   0   3   5       53.11       52.30      3.08 o
   1   3   5      642.95      658.61      8.70 o
   2   3   5      813.37      813.37     12.29 o
   3   3   5      994.99      970.93     14.53 o
   4   3   5      436.44      458.74     11.79 o
   5   3   5      130.54      136.61     10.75 o
   6   3   5       65.29       77.18     12.49 o
   7   3   5        2.70       21.72     17.14 o
   8   3   5        0.61       24.32     37.86 o
  -8   4   5      265.02      228.81     28.46 o
  -7   4   5        5.23        1.46     27.85 o
  -6   4   5      236.19      245.83     13.39 o
  -5   4   5       15.44       11.17      7.22 o
  -4   4   5      264.79      268.46      8.05 o
  -3   4   5      625.44      611.70     10.57 o
  -2   4   5     3125.38     3261.67     31.36 o
  -1   4   5     1926.00     1861.07     17.48 o
   0   4   5     2965.32     3044.24     26.75 o
   1   4   5      831.56      793.52     17.14 o
   2   4   5      920.05      899.60     12.57 o
   3   4   5       96.65      102.71      6.87 o
   4   4   5       54.32       52.85      6.86 o
   5   4   5        1.07        3.41      9.90 o
   6   4   5       33.93       47.46     14.50 o
   7   4   5        0.33       11.66     17.05 o
  -8   5   5        1.23      -25.05     25.05 o
  -7   5   5       53.75       59.92     14.82 o
  -6   5   5       69.80       67.76     12.60 o
  -5   5   5      524.94      553.00     14.34 o
  -4   5   5      260.48      276.16      7.80 o
  -3   5   5     1462.14     1390.64     27.02 o
  -2   5   5      248.26      252.41      9.56 o
  -1   5   5      246.52      251.47      5.40 o
   0   5   5      104.25      119.90      3.67 o
   1   5   5     1162.34     1075.61     14.27 o
   2   5   5       77.57       80.84      5.00 o
   3   5   5     1696.36     1621.50     19.06 o
   4   5   5      321.19      322.27      9.94 o
   5   5   5      339.15      310.61     14.72 o
   6   5   5       86.32       82.59     26.44 o
   7   5   5       15.46        7.39     20.55 o
  -8   6   5       12.96       -6.53     17.17 o
  -7   6   5       26.45       17.01     15.95 o
  -6   6   5       37.59       33.39     14.21 o
  -5   6   5        6.69       -3.38     11.13 o
  -4   6   5      743.36      707.75     14.12 o
  -3   6   5        6.34       13.76      5.26 o
  -2   6   5     1905.05     1938.74     19.16 o
  -1   6   5       18.11       10.87      4.43 o
   0   6   5     2025.82     1996.27     16.85 o
   1   6   5       77.25       95.05      4.45 o
   2   6   5     1015.60     1017.40     13.30 o
   3   6   5      130.19      122.78      6.27 o
   4   6   5      127.64      134.15      8.73 o
   5   6   5        8.85       36.58     26.04 o
   6   6   5        1.04       20.98     38.82 o
   7   6   5        8.45       31.46     24.80 o
  -7   7   5       62.83       71.32     16.99 o
  -6   7   5        0.88       -6.02     14.26 o
  -5   7   5      614.30      646.96     21.27 o
  -4   7   5       14.27       -0.98      7.49 o
  -3   7   5     1154.66     1114.93     13.77 o
  -2   7   5       92.49      102.85      5.12 o
  -1   7   5      165.00      170.87      4.70 o
   0   7   5       13.76        9.67      3.77 o
   1   7   5      567.48      511.93     11.17 o
   2   7   5      146.90      139.29      5.37 o
   3   7   5     1231.71     1227.51     17.54 o
   4   7   5      147.26      144.54      9.99 o
   5   7   5      411.27      416.77     24.08 o
   6   7   5       33.64       20.81     20.01 o
   7   7   5       20.71       25.65     28.51 o
  -7   8   5       15.23       -4.51     16.67 o
  -6   8   5        0.33      -10.45     14.67 o
  -5   8   5        0.48       -6.58     12.72 o
  -4   8   5       83.07       75.59      8.78 o
  -3   8   5      100.89      118.23      8.37 o
  -2   8   5      537.56      530.29     11.58 o
  -1   8   5      188.35      220.32      6.92 o
   0   8   5      514.80      493.42     12.72 o
   1   8   5      208.15      218.62      7.30 o
   2   8   5       41.64       57.68      9.58 o
   3   8   5      238.11      207.48      9.86 o
   4   8   5        3.60       -9.01      9.01 o
   5   8   5       60.79       68.63     13.87 o
   6   8   5        0.42      -15.23     15.23 o
  -6   9   5       18.45       16.43     14.53 o
  -5   9   5      130.85      123.90     12.73 o
  -4   9   5      233.52      247.21     25.38 o
  -3   9   5      173.92      157.28     11.28 o
  -2   9   5      359.80      373.92     18.87 o
  -1   9   5       90.27      102.94     10.95 o
   0   9   5        1.30       11.82      9.67 o
   1   9   5        3.46        0.55     16.49 o
   2   9   5      267.03      242.29     13.56 o
   3   9   5       76.84       75.95     15.05 o
   4   9   5      216.49      202.62     28.62 o
   5   9   5       92.10      100.90     13.93 o
   6   9   5       39.19       42.38     15.67 o
  -6  10   5       16.12       -8.13     19.78 o
  -5  10   5       28.07       15.71     17.44 o
  -4  10   5       99.95       93.18     15.59 o
  -3  10   5       92.88       87.73     18.96 o
  -2  10   5      280.42      215.42     18.47 o
  -1  10   5       70.53       86.80     12.89 o
   0  10   5      326.47      311.46     25.77 o
   1  10   5       39.81       33.80     18.38 o
   2  10   5       61.00       69.04     20.77 o
   3  10   5        8.71       11.92     15.30 o
   4  10   5        1.40       18.31     18.15 o
   5  10   5        0.21      -21.09     21.09 o
  -5  11   5       50.19       22.64     17.84 o
  -4  11   5       49.94       55.63     29.48 o
  -3  11   5        7.98       19.97     20.22 o
  -2  11   5       38.36       14.16     20.63 o
  -1  11   5       19.61       25.62     12.79 o
   0  11   5        0.53        6.09     12.15 o
   1  11   5       17.66       16.86     20.49 o
   2  11   5       60.27       32.24     22.89 o
   3  11   5        4.69        2.58     25.10 o
   4  11   5       72.95       82.78     30.53 o
  -4  12   5        0.88      -24.69     30.86 o
  -3  12   5      143.87      124.44     30.86 o
  -2  12   5        1.05      -19.74     19.74 o
  -1  12   5      194.67      188.87     23.86 o
   0  12   5       14.92       -0.60     13.59 o
   1  12   5       57.51       49.44     17.16 o
   2  12   5        3.22       -2.72     24.09 o
   3  12   5        0.86      -14.69     28.00 o
  -2  13   5        4.97        5.12     22.33 o
  -1  13   5        9.61       19.36     15.91 o
   0  13   5        0.40        5.17     15.21 o
   1  13   5        0.72       10.83     17.41 o
  -8   0   6      219.53      232.63     48.24 o
  -6   0   6     1165.63     1284.34     49.09 o
  -4   0   6     1555.16     1523.22     30.85 o
  -2   0   6      619.68      627.40     13.21 o
   0   0   6      120.94      117.62      5.84 o
   2   0   6     2698.62     2767.80     38.89 o
   4   0   6     2011.25     2017.65     44.24 o
   6   0   6      343.88      333.54     21.80 o
  -8   1   6        3.59        6.68     22.18 o
  -7   1   6        1.18        0.50     15.14 o
  -6   1   6        2.75       -5.80     12.20 o
  -5   1   6      126.16      117.14     10.06 o
  -4   1   6      118.07      120.72      9.12 o
  -3   1   6     3415.88     3425.43     34.18 o
  -2   1   6      296.56      280.67      5.41 o
  -1   1   6     8684.43     8999.08     73.59 o
   0   1   6       20.39       38.75      2.91 o
   1   1   6     3340.91     3331.84     30.25 o
   2   1   6      107.94      111.34      5.43 o
   3   1   6      157.19      145.73      6.81 o
   4   1   6       78.18       97.28      8.24 o
   5   1   6      157.73      155.70     11.48 o
   6   1   6       67.79       65.60     13.01 o
   7   1   6      208.88      216.03     19.91 o
  -8   2   6      192.95      245.29     44.76 o
  -7   2   6      120.56      158.06     26.30 o
  -6   2   6      630.98      675.36     21.68 o
  -5   2   6      296.36      315.54     12.01 o
  -4   2   6      840.20      815.61     15.78 o
  -3   2   6      351.29      329.99      8.01 o
  -2   2   6      428.81      407.86      6.65 o
  -1   2   6       74.79       87.57      4.42 o
   0   2   6      273.67      256.26      6.60 o
   1   2   6      685.18      604.82     10.06 o
   2   2   6     3189.14     3112.77     35.14 o
   3   2   6      847.27      772.40     13.61 o
   4   2   6     1788.91     1763.21     25.50 o
   5   2   6       76.56       56.22     11.50 o
   6   2   6      275.93      269.78     14.77 o
   7   2   6        1.11       11.39     17.99 o
  -8   3   6        4.48        5.06     28.96 o
  -7   3   6       27.12       16.39     17.22 o
  -6   3   6        0.61      -12.56     12.56 o
  -5   3   6      339.34      365.30     13.03 o
  -4   3   6      335.81      313.94      8.47 o
  -3   3   6     1672.82     1669.92     22.87 o
  -2   3   6     2587.73     2533.24     22.73 o
  -1   3   6     2880.53     2881.03     25.01 o
   0   3   6     2433.21     2358.49     21.77 o
   1   3   6     1092.25     1027.91     12.09 o
   2   3   6      399.36      396.07      9.15 o
   3   3   6      105.12      104.16      7.96 o
   4   3   6        2.20        0.11      7.17 o
   5   3   6       16.64       15.43     16.29 o
   6   3   6       54.08       45.19     15.35 o
   7   3   6       28.93       38.83     18.28 o
  -8   4   6       41.02       56.35     26.95 o
  -7   4   6      336.81      381.43     41.03 o
  -6   4   6       26.21       46.47     10.59 o
  -5   4   6      830.28      894.83     25.64 o
  -4   4   6        4.39        2.25      6.41 o
  -3   4   6      519.74      513.49      9.95 o
  -2   4   6      166.54      165.52      5.81 o
  -1   4   6        7.50        7.69      3.92 o
   0   4   6      155.25      143.53      5.60 o
   1   4   6      635.24      592.21      9.64 o
   2   4   6      163.60      171.62      5.61 o
   3   4   6     1160.70     1099.42     16.47 o
   4   4   6      157.86      172.51     10.45 o
   5   4   6      331.79      326.71     13.50 o
   6   4   6       81.45      110.26     16.24 o
   7   4   6       32.81       20.31     21.84 o
  -8   5   6        7.09      -15.21     22.00 o
  -7   5   6        2.26       -6.95     21.97 o
  -6   5   6       14.38        1.30     11.70 o
  -5   5   6       28.61       33.39     14.16 o
  -4   5   6      279.62      262.82      9.21 o
  -3   5   6       59.01       61.26      5.95 o
  -2   5   6     1903.57     1879.77     20.25 o
  -1   5   6      436.33      385.26      9.19 o
   0   5   6     1366.53     1310.69     13.86 o
   1   5   6      304.07      299.20      7.67 o
   2   5   6      133.61      129.65      5.53 o
   3   5   6        6.40       -4.72      4.72 o
   4   5   6       23.13       29.19      9.96 o
   5   5   6       93.53      116.40     14.05 o
   6   5   6       93.49      113.47     19.73 o
   7   5   6       20.48       33.54     22.09 o
  -7   6   6       54.18       27.86     16.76 o
  -6   6   6       25.64        9.02     14.53 o
  -5   6   6      101.82      108.80     11.52 o
  -4   6   6       63.71       66.07      8.71 o
  -3   6   6      181.61      178.54      7.43 o
  -2   6   6      101.56      109.14      5.63 o
  -1   6   6      102.36      108.88      4.68 o
   0   6   6        6.44       10.59      4.11 o
   1   6   6       84.80       70.86      4.69 o
   2   6   6       19.77       15.25      4.79 o
   3   6   6      400.96      364.75      9.30 o
   4   6   6        1.49       -2.71      9.87 o
   5   6   6      177.44      188.07     18.35 o
   6   6   6       29.89       51.09     19.44 o
  -7   7   6       12.35       -7.33     18.75 o
  -6   7   6        3.22       -8.65     15.06 o
  -5   7   6       28.19       11.19     13.82 o
  -4   7   6      270.26      261.54     10.79 o
  -3   7   6        1.02        5.70      6.78 o
  -2   7   6     1413.92     1362.44     15.41 o
  -1   7   6        2.64       -4.49      4.49 o
   0   7   6     1499.21     1472.74     15.26 o
   1   7   6      122.97      117.29      5.41 o
   2   7   6      289.49      297.61      7.54 o
   3   7   6      227.78      219.96     10.24 o
   4   7   6       16.09        7.01     12.08 o
   5   7   6       82.68       58.25     14.35 o
   6   7   6       63.84       88.22     16.59 o
  -7   8   6       30.17      -10.72     23.64 o
  -6   8   6       10.04      -13.36     17.21 o
  -5   8   6       56.39       57.81     14.33 o
  -4   8   6        2.02       -9.02      9.02 o
  -3   8   6        3.32       -2.64      7.05 o
  -2   8   6        2.77       -3.28      6.23 o
  -1   8   6       52.96       48.29      5.63 o
   0   8   6       15.87       12.28      8.92 o
   1   8   6       70.56       62.94      6.61 o
   2   8   6        8.68       -6.92      6.92 o
   3   8   6       74.44       76.02      9.25 o
   4   8   6        6.06        3.94     12.58 o
   5   8   6       89.44      118.24     15.02 o
   6   8   6        1.66       -7.21     16.40 o
  -6   9   6        0.52       -9.51     15.49 o
  -5   9   6        2.89      -12.86     15.09 o
  -4   9   6       17.40       17.03     11.78 o
  -3   9   6      345.03      346.64     15.43 o
  -2   9   6      159.88      166.44      9.69 o
  -1   9   6      529.19      525.33     15.98 o
   0   9   6      394.69      374.10     16.93 o
   1   9   6       97.46      107.86     10.23 o
   2   9   6      150.89      157.90     14.66 o
   3   9   6        1.70       -6.97     14.99 o
   4   9   6        0.03       -4.60     12.61 o
   5   9   6       17.92       -1.87     14.58 o
  -5  10   6        4.14       -6.06     17.98 o
  -4  10   6       43.69       44.63     16.39 o
  -3  10   6        0.66        7.03     12.41 o
  -2  10   6       31.69        6.22     17.01 o
  -1  10   6       58.63       65.54     12.22 o
   0  10   6        0.95       10.64     11.44 o
   1  10   6       93.82       96.52     14.94 o
   2  10   6       39.71       49.05     19.25 o
   3  10   6       37.78       61.78     16.97 o
   4  10   6       35.40       83.85     19.55 o
  -4  11   6        1.38       -5.30     15.56 o
  -3  11   6       17.22       12.75     20.71 o
  -2  11   6       17.48       -2.65     18.83 o
  -1  11   6      118.48      124.93     14.30 o
   0  11   6        3.67      -11.24     16.21 o
   1  11   6       70.24       74.57     16.22 o
   2  11   6        1.90        3.45     22.61 o
   3  11   6        0.08       27.59     17.56 o
   4  11   6        0.70      -29.71     29.71 o
  -3  12   6        0.10      -21.01     22.89 o
  -2  12   6        1.60       26.39     29.04 o
  -1  12   6        0.77        9.22     14.76 o
   0  12   6       23.26       13.79     16.79 o
   1  12   6        0.05       14.56     16.97 o
   2  12   6       12.74       -9.58     24.92 o
  -1  13   6       68.15       93.66     20.56 o
   0  13   6        1.25       16.50     18.69 o
  -7   0   7       27.56       40.59     22.09 o
  -5   0   7      377.19      381.90     43.57 o
  -3   0   7      913.37      820.54     18.97 o
  -1   0   7     1092.54      966.36     16.49 o
   1   0   7      289.38      259.91      8.22 o
   3   0   7        5.80       -0.35     12.27 o
   5   0   7        4.77        0.81     18.95 o
   7   0   7        4.91       22.62     22.91 o
  -8   1   7       53.52      123.58     44.30 o
  -7   1   7        7.75       -9.16     16.52 o
  -6   1   7      448.25      488.03     19.51 o
  -5   1   7       37.09       50.53     10.42 o
  -4   1   7      252.93      222.31     10.26 o
  -3   1   7       14.80        6.56      5.12 o
  -2   1   7      290.42      293.46      7.46 o
  -1   1   7       26.75        9.42      5.09 o
   0   1   7     1795.67     1697.88     16.86 o
   1   1   7       33.84       42.75      5.15 o
   2   1   7     2073.01     2040.24     25.24 o
   3   1   7      266.99      262.36      9.48 o
   4   1   7      529.13      553.40     15.51 o
   5   1   7       94.93       91.65     12.34 o
   6   1   7        3.85        5.90     13.52 o
   7   1   7        1.09       24.15     18.81 o
  -8   2   7        2.27       40.40     44.59 o
  -7   2   7        9.62      -15.37     15.37 o
  -6   2   7        1.58       -8.38     13.79 o
  -5   2   7      500.79      512.78     19.19 o
  -4   2   7      126.58      116.96      7.48 o
  -3   2   7     2453.38     2323.82     23.30 o
  -2   2   7      813.80      746.89     10.67 o
  -1   2   7     2885.44     2824.95     28.33 o
   0   2   7      352.17      320.27      8.39 o
   1   2   7      349.81      323.90      8.70 o
   2   2   7       15.65        5.97      5.81 o
   3   2   7       11.27       -6.70      6.70 o
   4   2   7        8.77       16.11     10.21 o
   5   2   7       37.55       56.08     11.92 o
   6   2   7        2.41        7.22     13.69 o
   7   2   7       33.44       27.76     19.02 o
  -8   3   7       66.88      176.67     79.34 o
  -7   3   7       94.51      123.42     27.42 o
  -6   3   7      232.06      248.27     15.48 o
  -5   3   7      309.97      333.44     12.28 o
  -4   3   7       71.07       69.68      8.57 o
  -3   3   7       41.61       39.37      5.96 o
  -2   3   7      187.52      201.61      6.18 o
  -1   3   7      266.10      251.03      6.81 o
   0   3   7      636.73      610.71      8.94 o
   1   3   7     1134.58     1086.70     16.03 o
   2   3   7      540.64      553.97     11.89 o
   3   3   7      933.96      870.14     15.39 o
   4   3   7      115.11      136.08     11.07 o
   5   3   7      134.27      133.41     12.74 o
   6   3   7        1.14       10.81     16.04 o
   7   3   7        0.13        2.86     19.04 o
  -8   4   7        0.07        8.15     21.21 o
  -7   4   7        0.21       -7.89     18.19 o
  -6   4   7      128.84      108.83     13.13 o
  -5   4   7      100.00      114.56     10.53 o
  -4   4   7      878.03      863.19     14.48 o
  -3   4   7      232.97      219.83      7.36 o
  -2   4   7     2264.83     2226.87     22.11 o
  -1   4   7      273.24      251.00      6.39 o
   0   4   7     1592.92     1561.04     16.12 o
   1   4   7      234.77      239.50      6.33 o
   2   4   7      139.89      133.84      6.08 o
   3   4   7       36.42       28.02      6.80 o
   4   4   7       15.96       18.14     10.27 o
   5   4   7        5.65       21.14     14.05 o
   6   4   7       62.13       88.73     16.96 o
   7   4   7       10.01       27.95     23.13 o
  -7   5   7      188.57      198.68     17.78 o
  -6   5   7       73.16       60.03     14.58 o
  -5   5   7      237.72      233.57     13.56 o
  -4   5   7       98.44       93.60      9.20 o
  -3   5   7       46.42       43.88      7.19 o
  -2   5   7       36.94       48.03      9.25 o
  -1   5   7     1152.12     1144.86     14.55 o
   0   5   7      350.06      345.33      9.47 o
   1   5   7     1671.02     1564.33     18.37 o
   2   5   7       39.39       43.05      6.16 o
   3   5   7      741.15      730.74     15.83 o
   4   5   7       14.47       22.74     12.14 o
   5   5   7       21.61       25.00     17.55 o
   6   5   7        0.22        1.85     20.29 o
  -7   6   7        9.39       -2.19     18.94 o
  -6   6   7       56.55       55.64     19.93 o
  -5   6   7       15.72       21.56     13.76 o
  -4   6   7      478.05      504.28     17.03 o
  -3   6   7       26.96       19.92      7.15 o
  -2   6   7     1200.87     1150.44     14.37 o
  -1   6   7      181.13      190.57      5.48 o
   0   6   7      559.39      547.14      9.90 o
   1   6   7       50.32       52.62      5.76 o
   2   6   7        3.16       -5.25      5.25 o
   3   6   7        1.28       -0.36      9.43 o
   4   6   7       27.74       23.68     15.04 o
   5   6   7        1.86       -2.23     14.56 o
   6   6   7       35.38       36.08     20.67 o
  -7   7   7      153.48      108.18     18.66 o
  -6   7   7       18.63       36.83     16.47 o
  -5   7   7      225.84      225.39     16.10 o
  -4   7   7       22.46       11.82     11.81 o
  -3   7   7        0.15       -8.50      9.09 o
  -2   7   7        6.94        0.68      6.70 o
  -1   7   7      613.84      576.83      9.86 o
   0   7   7      122.76      110.51      5.97 o
   1   7   7     1077.91     1031.08     15.53 o
   2   7   7      179.91      148.60      9.32 o
   3   7   7      364.33      370.64     16.50 o
   4   7   7       47.08       48.28     13.67 o
   5   7   7       13.40       15.00     15.15 o
   6   7   7        3.32       19.41     17.11 o
  -6   8   7      116.27      126.14     17.54 o
  -5   8   7        3.09        2.67     15.26 o
  -4   8   7      270.05      268.62     16.58 o
  -3   8   7       20.30       10.33      8.75 o
  -2   8   7      237.53      233.63      8.76 o
  -1   8   7      167.04      182.71      7.27 o
   0   8   7      147.52      141.29      7.36 o
   1   8   7      110.92      107.00      7.34 o
   2   8   7       43.69       40.27      9.06 o
   3   8   7        9.52        3.46     12.52 o
   4   8   7        8.92       18.62     13.56 o
   5   8   7        1.04       24.08     25.07 o
  -6   9   7       82.87       80.78     19.55 o
  -5   9   7       61.40       38.74     15.49 o
  -4   9   7       34.57       35.79     12.99 o
  -3   9   7       19.46        9.31      8.49 o
  -2   9   7       30.41       23.77      8.88 o
  -1   9   7       55.25       38.84      6.45 o
   0   9   7      229.53      208.04      8.95 o
   1   9   7      129.56      141.72     10.48 o
   2   9   7      268.37      260.73     20.70 o
   3   9   7       25.51       39.29     12.54 o
   4   9   7       57.67       51.69     18.62 o
   5   9   7        9.68       44.71     15.98 o
  -5  10   7       26.18       25.55     19.41 o
  -4  10   7       75.69       57.53     16.03 o
  -3  10   7      144.60      165.19     14.95 o
  -2  10   7       52.66       37.64     12.24 o
  -1  10   7      239.88      273.21     14.79 o
   0  10   7       24.35       34.03     14.51 o
   1  10   7       86.87      105.97     13.31 o
   2  10   7       11.29       44.32     15.86 o
   3  10   7        0.66      -14.30     17.42 o
   4  10   7        0.49        8.78     19.89 o
  -4  11   7       15.45        0.91     17.24 o
  -3  11   7        2.00      -13.20     26.07 o
  -2  11   7        3.92        7.56     19.82 o
  -1  11   7        1.48      -10.08     13.75 o
   0  11   7       84.82       88.59     16.79 o
   1  11   7        1.22        1.35     16.35 o
   2  11   7       57.93       61.25     23.40 o
   3  11   7        6.21       41.06     18.91 o
  -2  12   7        0.27      -14.13     21.68 o
  -1  12   7        4.40       22.44     20.73 o
   0  12   7       24.76       42.18     24.16 o
   1  12   7        7.89       37.68     18.01 o
  -8   0   8      106.93      106.66     27.20 o
  -6   0   8      245.79      234.06     22.88 o
  -4   0   8       76.59       54.17     14.48 o
  -2   0   8      370.93      405.58     21.46 o
   0   0   8     1665.29     1630.20     30.35 o
   2   0   8     1700.48     1694.22     32.26 o
   4   0   8      560.68      598.37     27.13 o
   6   0   8       28.89       32.89     22.43 o
  -8   1   8        2.59        8.12     25.40 o
  -7   1   8       93.53       71.66     16.56 o
  -6   1   8       68.53       84.96     14.58 o
  -5   1   8     1273.31     1326.99     39.40 o
  -4   1   8      309.46      311.53      9.72 o
  -3   1   8     3857.74     3783.72     40.90 o
  -2   1   8      882.12      862.74     13.99 o
  -1   1   8     2884.94     2822.18     28.93 o
   0   1   8      509.82      513.04     10.62 o
   1   1   8        8.83        0.67      5.83 o
   2   1   8        5.93        3.03      7.41 o
   3   1   8      767.10      744.94     18.73 o
   4   1   8       86.44      104.09     11.83 o
   5   1   8      396.70      383.03     15.97 o
   6   1   8        7.97       -7.42     14.79 o
  -8   2   8       48.98       18.96     21.05 o
  -7   2   8       46.30       57.19     20.54 o
  -6   2   8      168.17      193.18     15.76 o
  -5   2   8       16.43       20.88      9.33 o
  -4   2   8        5.08        3.68      9.22 o
  -3   2   8      148.82      155.45      6.59 o
  -2   2   8      936.07      895.03     15.47 o
  -1   2   8      337.42      316.49      8.13 o
   0   2   8     2301.92     2223.38     23.61 o
   1   2   8       84.38       84.79      5.12 o
   2   2   8     1731.54     1739.69     21.57 o
   3   2   8       25.98       21.24     10.22 o
   4   2   8      562.41      598.88     19.18 o
   5   2   8        7.37       -4.94     13.00 o
   6   2   8       19.23       14.10     17.41 o
  -7   3   8       49.95       31.32     13.77 o
  -6   3   8      123.14      115.49     11.67 o
  -5   3   8      324.23      353.43     13.12 o
  -4   3   8      610.20      578.72     14.69 o
  -3   3   8      796.04      773.00     12.46 o
  -2   3   8      721.55      677.61     12.66 o
  -1   3   8      484.31      455.10     10.69 o
   0   3   8       14.19       16.28      5.79 o
   1   3   8       22.04       16.28      4.97 o
   2   3   8      579.70      540.31     12.48 o
   3   3   8      452.24      437.56     14.83 o
   4   3   8      477.54      447.81     16.37 o
   5   3   8      200.03      212.54     16.95 o
   6   3   8       48.50       63.56     17.92 o
  -7   4   8       76.37       90.51     16.83 o
  -6   4   8       34.40       11.18     13.03 o
  -5   4   8      191.01      198.50     11.74 o
  -4   4   8       21.88        9.29      8.79 o
  -3   4   8        5.35        1.73      6.57 o
  -2   4   8       64.53       63.79      6.04 o
  -1   4   8      456.25      423.95     10.69 o
   0   4   8      901.23      843.04     11.44 o
   1   4   8     1044.21      997.16     12.79 o
   2   4   8     1036.69      971.76     13.72 o
   3   4   8      731.63      745.98     17.45 o
   4   4   8      184.64      201.65     17.51 o
   5   4   8      131.80      123.71     22.32 o
   6   4   8        0.36        4.45     21.36 o
  -7   5   8       15.85       28.81     29.91 o
  -6   5   8      130.43      139.89     16.23 o
  -5   5   8      190.36      190.78     14.00 o
  -4   5   8      768.32      769.59     16.99 o
  -3   5   8      419.10      399.93     14.13 o
  -2   5   8     1312.88     1260.15     18.40 o
  -1   5   8      159.13      152.01      7.32 o
   0   5   8      424.89      392.56      8.90 o
   1   5   8       45.85       45.63      5.52 o
   2   5   8       63.93       62.19      7.64 o
   3   5   8       22.21       25.68      9.32 o
   4   5   8      171.49      168.77     12.69 o
   5   5   8        0.34       24.13     19.16 o
   6   5   8       22.25       50.39     22.06 o
  -7   6   8      105.45      128.60     17.13 o
  -6   6   8       40.07       24.53     15.95 o
  -5   6   8      244.47      232.32     17.36 o
  -4   6   8       56.55       53.88     13.41 o
  -3   6   8       28.63       19.60      9.90 o
  -2   6   8       58.26       60.01      7.44 o
  -1   6   8      235.28      227.16     11.11 o
   0   6   8      141.18      133.86      6.54 o
   1   6   8      606.02      597.11     11.94 o
   2   6   8       73.94       86.23      9.61 o
   3   6   8      481.30      487.54     18.65 o
   4   6   8        0.96       13.50     13.74 o
   5   6   8       91.04      101.45     16.34 o
  -6   7   8       38.31       50.84     16.15 o
  -5   7   8       43.95       25.29     15.32 o
  -4   7   8      420.55      445.15     17.59 o
  -3   7   8       89.10       79.93     12.19 o
  -2   7   8      753.26      731.85     19.16 o
  -1   7   8       59.10       66.47      8.91 o
   0   7   8      271.50      274.99      9.97 o
   1   7   8        1.04       -9.08      9.08 o
   2   7   8        1.27      -10.87     10.87 o
   3   7   8        7.86       10.40     12.59 o
   4   7   8       38.20       52.87     14.43 o
   5   7   8        0.48       -2.85     16.25 o
  -6   8   8       36.55       41.33     17.97 o
  -5   8   8        0.43        4.45     22.35 o
  -4   8   8       52.53       64.94     13.54 o
  -3   8   8       19.05        7.62     12.27 o
  -2   8   8        4.97       -6.16     11.28 o
  -1   8   8      259.30      233.31     12.70 o
   0   8   8        7.26       -0.08      9.63 o
   1   8   8      578.93      540.78     16.24 o
   2   8   8       21.30       31.22     11.92 o
   3   8   8      210.21      212.51     14.68 o
   4   8   8       18.38       18.42     14.76 o
   5   8   8        1.62       21.01     17.22 o
  -5   9   8       11.37       16.00     21.60 o
  -4   9   8       94.12       70.66     14.03 o
  -3   9   8       31.15       25.61     12.89 o
  -2   9   8       30.66       27.76     12.05 o
  -1   9   8       20.05       17.14     11.60 o
   0   9   8       16.19        9.84     10.33 o
   1   9   8        7.80       -8.05     10.56 o
   2   9   8       29.37       25.06     18.39 o
   3   9   8       42.30       34.29     15.59 o
   4   9   8       11.30       -1.39     17.57 o
  -4  10   8        9.45      -19.01     21.97 o
  -3  10   8       10.83       19.69     15.00 o
  -2  10   8        7.88       -5.99     18.58 o
  -1  10   8       41.81       33.23     13.04 o
   0  10   8       62.18       72.23     13.58 o
   1  10   8       53.04       48.12     13.81 o
   2  10   8       80.15       79.55     17.43 o
   3  10   8        5.57        5.50     18.18 o
  -3  11   8       82.22       89.76     15.71 o
  -2  11   8       39.88       40.17     31.64 o
  -1  11   8       25.92       62.72     26.85 o
   0  11   8       30.62       -3.28     16.59 o
   1  11   8        0.06      -16.93     16.93 o
   2  11   8       11.99       18.42     15.66 o
  -7   0   9       54.19       48.31     24.37 o
  -5   0   9      361.93      389.23     24.17 o
  -3   0   9      767.53      724.66     24.09 o
  -1   0   9      651.39      644.47     21.36 o
   1   0   9        0.95       -7.82     11.19 o
   3   0   9      512.20      517.08     26.37 o
   5   0   9      319.76      329.18     23.80 o
  -7   1   9       35.83       23.65     17.01 o
  -6   1   9       88.66       80.70     15.72 o
  -5   1   9       60.16       55.88     10.16 o
  -4   1   9       76.68       77.90      8.04 o
  -3   1   9       37.41       17.01      9.74 o
  -2   1   9     1799.15     1752.50     24.89 o
  -1   1   9      659.05      598.82     15.05 o
   0   1   9     2487.86     2414.62     27.82 o
   1   1   9      468.46      475.41     13.41 o
   2   1   9      684.29      683.10     15.54 o
   3   1   9       64.22       66.40     10.86 o
   4   1   9       49.77       47.30     12.81 o
   5   1   9        5.09       32.78     14.37 o
   6   1   9        1.34       -6.65     18.73 o
  -7   2   9       37.23       13.48     13.58 o
  -6   2   9       27.35       30.43     11.26 o
  -5   2   9      265.21      296.76     20.94 o
  -4   2   9      102.67      120.63      9.16 o
  -3   2   9      532.31      495.87     15.16 o
  -2   2   9      229.34      222.70      8.82 o
  -1   2   9      675.58      663.94     13.24 o
   0   2   9      251.72      251.03      8.17 o
   1   2   9      212.68      192.92      7.96 o
   2   2   9        1.48       -0.87      8.82 o
   3   2   9       47.90       62.27     10.93 o
   4   2   9      112.74      111.69     13.46 o
   5   2   9      100.74      121.53     15.01 o
   6   2   9       41.62       40.90     19.14 o
  -7   3   9       61.99       80.05     15.09 o
  -6   3   9        3.98       -0.09     12.75 o
  -5   3   9       11.01       18.10     10.58 o
  -4   3   9       30.63       22.76     11.97 o
  -3   3   9      305.64      296.37     10.37 o
  -2   3   9      312.60      310.40      9.45 o
  -1   3   9     1229.52     1243.27     17.13 o
   0   3   9      361.21      357.27      9.23 o
   1   3   9      630.37      630.34     11.34 o
   2   3   9       70.72       88.29      7.64 o
   3   3   9       53.37       58.50     10.96 o
   4   3   9       15.41       20.81     11.82 o
   5   3   9        0.15       16.31     16.70 o
   6   3   9        3.82       -5.15     23.17 o
  -7   4   9       15.92       36.79     16.47 o
  -6   4   9       79.79       96.53     15.53 o
  -5   4   9       56.03       54.09     12.57 o
  -4   4   9      498.48      498.12     14.29 o
  -3   4   9      104.34       93.72      9.94 o
  -2   4   9      900.53      877.17     18.19 o
  -1   4   9       25.02       25.06      8.86 o
   0   4   9      431.21      431.77     13.38 o
   1   4   9       10.98        9.67      6.46 o
   2   4   9        9.26       -0.26      7.65 o
   3   4   9       43.01       46.80      9.23 o
   4   4   9      181.34      206.20     16.97 o
   5   4   9       22.74       36.54     21.25 o
  -7   5   9       17.39      -33.34     43.48 o
  -6   5   9        0.62       -5.65     15.49 o
  -5   5   9        9.93        2.88     13.11 o
  -4   5   9        1.51        1.56     10.86 o
  -3   5   9      517.42      473.90     13.46 o
  -2   5   9       36.23       28.12      8.09 o
  -1   5   9     1470.79     1437.86     22.00 o
   0   5   9       15.29       22.65      6.24 o
   1   5   9      732.52      712.27     13.29 o
   2   5   9       68.39       86.28      9.23 o
   3   5   9       77.88       90.55     15.19 o
   4   5   9      109.69      118.66     21.81 o
   5   5   9        3.47       13.33     21.45 o
  -6   6   9      173.94      191.92     21.52 o
  -5   6   9        5.49        2.03     14.08 o
  -4   6   9      273.14      294.55     14.98 o
  -3   6   9        0.90      -11.55     11.55 o
  -2   6   9      123.36      122.57     11.89 o
  -1   6   9       46.63       41.24     14.21 o
   0   6   9        1.70        6.63      9.71 o
   1   6   9       38.68       30.96      9.47 o
   2   6   9      144.07      121.92     12.13 o
   3   6   9        0.59        7.84     25.20 o
   4   6   9      263.53      275.46     17.14 o
   5   6   9        2.89       17.61     16.80 o
  -6   7   9        1.04      -17.09     17.09 o
  -5   7   9        0.52       -0.56     15.73 o
  -4   7   9        6.41        9.72     13.25 o
  -3   7   9       83.39       95.38     13.08 o
  -2   7   9      106.73      103.68     12.48 o
  -1   7   9      312.76      310.41     32.47 o
   0   7   9      120.87      113.88     10.12 o
   1   7   9      285.67      287.22     17.42 o
   2   7   9       18.36        2.22     10.93 o
   3   7   9      106.55      129.80     14.99 o
   4   7   9        4.45       14.02     15.32 o
  -5   8   9       32.88       27.32     16.99 o
  -4   8   9      189.69      184.10     15.60 o
  -3   8   9       70.63       62.41     13.54 o
  -2   8   9      186.22      207.86     15.61 o
  -1   8   9       39.86       19.46     15.50 o
   0   8   9        7.83       -1.55     10.30 o
   1   8   9        0.45        3.77     10.67 o
   2   8   9       36.08       32.28     11.82 o
   3   8   9       41.60       40.98     14.08 o
   4   8   9       43.94       75.22     16.14 o
  -4   9   9        3.51      -12.59     14.79 o
  -3   9   9       27.34       22.26     13.90 o
  -2   9   9       34.30       21.07     13.36 o
  -1   9   9       31.35       -4.76     15.35 o
   0   9   9       82.36      103.06     16.67 o
   1   9   9       60.51       55.22     11.86 o
   2   9   9       18.12       32.48     12.43 o
   3   9   9       43.20       56.51     14.90 o
  -3  10   9       87.35       72.45     14.30 o
  -2  10   9       11.74        4.92     13.32 o
  -1  10   9       57.36       30.09     15.41 o
   0  10   9        0.04      -11.75     11.75 o
   1  10   9        0.13       -4.26     12.50 o
   2  10   9        3.21       14.41     15.63 o
  -1  11   9       20.70       50.61     32.47 o
   0  11   9      100.32      109.98     33.48 o
  -6   0  10        0.30        6.58     23.05 o
  -4   0  10      199.49      177.30     18.42 o
  -2   0  10     1544.68     1473.64     42.98 o
   0   0  10     2158.12     2136.94     40.08 o
   2   0  10      503.07      518.97     21.74 o
   4   0  10        5.03       -4.16     20.16 o
  -7   1  10      274.07      267.90     33.73 o
  -6   1  10       34.17       22.42     16.46 o
  -5   1  10      784.04      827.16     36.45 o
  -4   1  10       32.28       15.38     12.05 o
  -3   1  10      307.76      299.02     12.64 o
  -2   1  10       16.85        8.07     10.07 o
  -1   1  10       63.48       57.19      9.82 o
   0   1  10       62.81       83.13     10.42 o
   1   1  10      403.71      405.00     12.13 o
   2   1  10       20.40       27.42     10.10 o
   3   1  10      406.14      429.29     13.83 o
   4   1  10       11.59        9.72     13.31 o
   5   1  10      158.80      181.91     17.02 o
  -7   2  10        0.75      -18.21     21.74 o
  -6   2  10       17.51       13.01     20.02 o
  -5   2  10        1.89       -5.95     14.96 o
  -4   2  10       35.89       23.26     12.91 o
  -3   2  10       28.49       26.36     10.95 o
  -2   2  10      756.36      741.65     17.78 o
  -1   2  10      406.74      389.53     12.31 o
   0   2  10     1590.33     1580.25     23.59 o
   1   2  10      398.67      380.52     11.96 o
   2   2  10      447.08      434.29     13.43 o
   3   2  10       28.67       29.84     12.09 o
   4   2  10        2.51        1.41     18.43 o
   5   2  10        2.97       30.47     18.72 o
  -6   3  10      276.20      261.49     22.73 o
  -5   3  10      544.53      523.28     22.59 o
  -4   3  10      267.40      290.93     15.81 o
  -3   3  10      208.83      191.20     16.62 o
  -2   3  10        5.08       -2.10     10.20 o
  -1   3  10       96.38       96.27     10.27 o
   0   3  10       90.83      103.44     10.07 o
   1   3  10      428.48      427.00     12.50 o
   2   3  10      160.09      156.35      8.69 o
   3   3  10      286.97      292.34     13.89 o
   4   3  10      114.20      136.18     16.05 o
   5   3  10       68.02      101.18     19.41 o
  -6   4  10       40.22       52.06     24.64 o
  -5   4  10       63.85       32.69     20.00 o
  -4   4  10      447.72      422.83     19.18 o
  -3   4  10       38.85       40.53     13.96 o
  -2   4  10      862.68      818.29     18.69 o
  -1   4  10      607.87      594.25     16.52 o
   0   4  10      418.93      433.04     15.00 o
   1   4  10      508.22      515.18     15.57 o
   2   4  10       14.21       15.49      8.08 o
   3   4  10       47.40       27.88     11.36 o
   4   4  10       21.78       36.95     22.06 o
   5   4  10        0.07       21.62     23.86 o
  -6   5  10      269.11      247.06     27.94 o
  -5   5  10        6.95       -2.09     20.01 o
  -4   5  10      411.64      397.74     30.70 o
  -3   5  10       28.95       28.88     11.49 o
  -2   5  10       30.47       38.95     19.34 o
  -1   5  10        2.05       -0.99     11.87 o
   0   5  10      122.20      118.40     12.81 o
   1   5  10       55.11       70.78     15.40 o
   2   5  10      206.45      211.79     18.36 o
   3   5  10       64.91       46.18     13.30 o
   4   5  10      123.50      116.00     16.06 o
  -6   6  10       46.60       34.96     42.05 o
  -5   6  10       32.59       30.08     20.60 o
  -4   6  10      193.86      201.71     14.95 o
  -3   6  10      301.96      272.78     14.62 o
  -2   6  10      109.05       61.02     17.13 o
  -1   6  10      753.89      713.85     29.07 o
   0   6  10        0.06       -3.72     15.24 o
   1   6  10      407.90      417.08     23.95 o
   2   6  10        3.82      -12.72     15.81 o
   3   6  10        7.06       25.89     13.91 o
   4   6  10        0.20        7.88     21.08 o
  -5   7  10       14.87        3.89     15.51 o
  -4   7  10      176.44      137.26     15.41 o
  -3   7  10        4.97        3.27     13.32 o
  -2   7  10       58.21       56.08     23.13 o
  -1   7  10        0.17        0.17     18.83 o
   0   7  10       10.67        2.19     15.84 o
   1   7  10        3.54        5.98     15.81 o
   2   7  10       67.00       85.02     16.97 o
   3   7  10       24.12       20.37     20.88 o
   4   7  10       44.41       57.61     22.37 o
  -4   8  10        3.86       13.20     15.15 o
  -3   8  10      162.76      161.59     15.39 o
  -2   8  10       59.32       60.16     14.04 o
  -1   8  10      210.08      233.96     18.62 o
   0   8  10       80.03       99.57     23.70 o
   1   8  10       65.50       74.26     16.99 o
   2   8  10        2.44       29.90     17.34 o
   3   8  10        4.07        7.66     20.83 o
  -3   9  10       48.23       62.59     15.18 o
  -2   9  10       10.14       31.63     14.40 o
  -1   9  10        5.09      -16.69     17.04 o
   0   9  10        6.00       -5.15     16.98 o
   1   9  10        0.89        5.95     16.94 o
   2   9  10       19.10       43.15     17.93 o
  -1  10  10       13.61       29.12     18.19 o
   0  10  10       37.43       66.07     19.06 o
  -5   0  11      495.39      492.40     42.49 o
  -3   0  11      326.55      318.09     19.97 o
  -1   0  11       48.71       48.85     15.84 o
   1   0  11      490.43      528.84     23.68 o
   3   0  11      328.22      323.33     20.45 o
  -6   1  11       53.32       55.86     17.94 o
  -5   1  11        1.50      -16.04     16.04 o
  -4   1  11      384.05      390.16     15.95 o
  -3   1  11        3.43       -7.29     12.51 o
  -2   1  11      721.41      741.32     19.38 o
  -1   1  11       12.82        4.36     10.88 o
   0   1  11      589.55      629.11     17.79 o
   1   1  11        2.12        7.49     10.73 o
   2   1  11       75.49       77.98     11.88 o
   3   1  11        0.53       21.13     12.52 o
   4   1  11       18.29       -6.91     13.82 o
  -6   2  11       78.88       74.48     21.77 o
  -5   2  11      222.13      225.80     16.98 o
  -4   2  11      232.08      252.81     14.94 o
  -3   2  11      318.83      331.39     14.39 o
  -2   2  11       22.41       22.74     11.56 o
  -1   2  11        2.59       14.25     10.91 o
   0   2  11      107.05      116.29     11.46 o
   1   2  11      321.36      332.39     12.87 o
   2   2  11      120.91      130.12     13.34 o
   3   2  11      265.24      279.61     14.15 o
   4   2  11       26.64       40.62     16.94 o
  -6   3  11       15.48       13.93     25.39 o
  -5   3  11      232.44      196.40     24.76 o
  -4   3  11      208.60      224.73     18.56 o
  -3   3  11      507.96      493.74     16.31 o
  -2   3  11      473.53      478.72     15.41 o
  -1   3  11      604.55      603.96     17.71 o
   0   3  11      490.98      512.29     18.14 o
   1   3  11      243.67      261.83     12.53 o
   2   3  11      161.06      170.81     12.47 o
   3   3  11        2.30       15.22     13.87 o
   4   3  11        1.79       26.51     23.61 o
  -5   4  11       13.02       42.39     21.63 o
  -4   4  11      257.41      268.16     22.07 o
  -3   4  11       36.45       51.06     15.95 o
  -2   4  11       46.21       52.41     14.82 o
  -1   4  11       19.23       17.70     12.11 o
   0   4  11       86.66       96.49     12.37 o
   1   4  11        6.24       19.10     13.97 o
   2   4  11      210.47      248.04     20.27 o
   3   4  11       34.21       48.68     24.56 o
   4   4  11      124.79      159.73     25.27 o
  -5   5  11      108.41       99.92     22.44 o
  -4   5  11       47.24       32.50     20.46 o
  -3   5  11      432.36      450.49     23.30 o
  -2   5  11        1.21        0.38     20.60 o
  -1   5  11      571.97      623.96     26.50 o
   0   5  11       12.91       -3.85     16.54 o
   1   5  11      248.67      281.92     19.31 o
   2   5  11        3.81       23.93     17.85 o
   3   5  11        0.99        3.51     22.89 o
  -5   6  11        5.34      -17.52     21.88 o
  -4   6  11      187.88      220.50     32.33 o
  -3   6  11       11.09       16.89     19.45 o
  -2   6  11       32.14       24.14     18.36 o
  -1   6  11        0.24        8.11     17.49 o
   0   6  11      113.89      113.26     18.15 o
   1   6  11        3.53       -4.03     17.24 o
   2   6  11      228.92      249.36     26.82 o
   3   6  11        9.25        8.34     19.33 o
  -4   7  11        0.09       11.60     20.86 o
  -3   7  11      174.68      204.91     21.50 o
  -2   7  11        1.65      -17.49     18.69 o
  -1   7  11      276.31      289.16     20.32 o
   0   7  11        9.29       27.30     17.70 o
   1   7  11      129.01      162.23     24.88 o
   2   7  11        0.06       -8.27     18.41 o
  -3   8  11       22.93       25.33     20.35 o
  -2   8  11        0.35       17.30     29.23 o
  -1   8  11        0.09       27.75     18.59 o
   0   8  11       54.78       83.43     21.47 o
   1   8  11        5.67       18.97     18.37 o
  -1   9  11       94.83       82.24     19.69 o
  -4   0  12      586.93      597.21     28.16 o
  -2   0  12      943.29      969.09     31.69 o
   0   0  12      472.55      496.93     22.23 o
   2   0  12       18.80       29.58     18.29 o
  -5   1  12       46.94       42.08     18.02 o
  -4   1  12        8.51       33.10     14.48 o
  -3   1  12        2.14       10.58     13.31 o
  -2   1  12        6.02       12.73     12.80 o
  -1   1  12      256.49      287.71     14.16 o
   0   1  12       11.22       29.52     12.45 o
   1   1  12      452.90      477.07     15.42 o
   2   1  12       35.52       41.30     13.02 o
   3   1  12      206.88      235.17     15.33 o
  -5   2  12       62.96       61.29     19.78 o
  -4   2  12      337.27      367.55     18.11 o
  -3   2  12      291.88      320.54     15.60 o
  -2   2  12      392.74      422.81     15.75 o
  -1   2  12      214.53      215.57     13.69 o
   0   2  12       82.62      103.02     12.94 o
   1   2  12       25.37       30.55     12.44 o
   2   2  12        2.90       24.37     12.86 o
   3   2  12       15.85       42.11     15.43 o
  -5   3  12       10.64       24.83     22.67 o
  -4   3  12       33.24       48.06     21.48 o
  -3   3  12       41.22       56.33     17.32 o
  -2   3  12       23.31       23.38     13.95 o
  -1   3  12      229.28      231.76     13.91 o
   0   3  12      251.11      261.79     14.04 o
   1   3  12      274.30      291.09     17.23 o
   2   3  12      179.97      198.10     17.23 o
   3   3  12      107.03      135.07     21.67 o
  -5   4  12       31.71       34.10     32.48 o
  -4   4  12      103.58      113.62     22.34 o
  -3   4  12      153.47      182.94     21.62 o
  -2   4  12      103.69       98.65     19.75 o
  -1   4  12      150.51      149.17     21.87 o
   0   4  12       38.96       91.62     19.00 o
   1   4  12       36.25       63.67     19.12 o
   2   4  12        2.97       31.14     19.60 o
   3   4  12        9.67       28.89     21.08 o
  -4   5  12        9.28       -1.66     21.95 o
  -3   5  12       58.06       64.36     21.34 o
  -2   5  12       27.14       14.73     19.53 o
  -1   5  12       42.02       51.53     19.46 o
   0   5  12      163.60      154.78     20.11 o
   1   5  12        2.85        4.51     19.13 o
   2   5  12      113.87      137.43     20.52 o
  -3   6  12      188.21      202.87     22.80 o
  -2   6  12        2.31        2.81     19.78 o
  -1   6  12      155.92      200.85     21.02 o
   0   6  12        1.17       11.11     19.64 o
   1   6  12       40.65       33.76     19.63 o
   2   6  12        3.74       31.71     20.24 o
  -2   7  12       15.05       50.05     21.05 o
  -1   7  12        3.48       -4.85     19.71 o
   0   7  12       39.62       83.20     20.50 o
   1   7  12       13.54       44.13     20.07 o
  -3   0  13        1.99       17.29     20.86 o
  -1   0  13      335.15      422.69     23.67 o
   1   0  13      470.91      523.20     24.51 o
  -4   1  13      353.57      385.14     19.61 o
  -3   1  13       47.65       70.39     15.16 o
  -2   1  13      380.07      412.74     17.09 o
  -1   1  13       47.59       69.69     14.37 o
   0   1  13       92.21      102.08     14.42 o
   1   1  13       17.25       46.39     14.11 o
   2   1  13        0.38       27.79     14.34 o
  -4   2  13        1.82       11.01     19.76 o
  -3   2  13       18.27       53.77     18.66 o
  -2   2  13        8.29       14.12     15.46 o
  -1   2  13      192.37      232.34     15.33 o
   0   2  13       50.29       80.53     14.17 o
   1   2  13      201.01      248.99     18.64 o
   2   2  13       26.08       42.99     17.90 o
  -4   3  13      135.58      193.20     48.54 o
  -3   3  13      149.06      158.78     23.23 o
  -2   3  13      139.96      150.58     21.95 o
  -1   3  13       66.36       93.99     21.37 o
   0   3  13        7.95       38.98     20.53 o
   1   3  13        9.12       33.39     20.69 o
   2   3  13       20.82       -4.50     21.37 o
  -3   4  13        0.96       17.09     22.33 o
  -2   4  13       59.31       81.98     21.82 o
  -1   4  13       86.74      113.63     22.07 o
   0   4  13      233.02      268.99     23.02 o
   1   4  13      105.05       90.20     21.74 o
  -2   5  13        5.04       44.22     21.75 o
  -1   5  13      117.84      136.60     22.22 o
   0   5  13        0.46        2.74     21.12 o
  -2   0  14       39.85       37.53     22.84 o
   0   0  14       43.62       69.88     28.16 o
  -2   1  14       57.48      121.77     46.56 o
  -1   1  14      275.35      307.64     18.77 o
   0   1  14       48.98       55.57     30.88 o
  -1   2  14        0.28       -3.32     44.77 o
 
